# Supplementary material for: Myrmarachnine jumping spiders of the new subtribe Levieina from Papua New Guinea (Araneae, Salticidae, Myrmarachnini)
Source: Zookeys. 2019 May 7;842:85–112. doi: 10.3897/zookeys.842.32970 (PMC6517365; doi:10.3897/zookeys.842.32970)
Supplement: XML Treatment for Leviea [file zookeys.842.32970-treatment1.xml]

<!DOCTYPE tp:taxon-treatment
  PUBLIC "-//TaxonX//DTD Taxonomic Treatment Publishing DTD v0 20100105//EN" "tax-treatment-NSO.dtd">
<tp:taxon-treatment xmlns:tp="http://www.plazi.org/taxpub"><tp:treatment-meta><kwd-group><label>Taxon classification</label><kwd><named-content xmlns:xlink="http://www.w3.org/1999/xlink" content-type="kingdom">Animalia</named-content></kwd><kwd><named-content xmlns:xlink="http://www.w3.org/1999/xlink" content-type="order">Araneae</named-content></kwd><kwd><named-content xmlns:xlink="http://www.w3.org/1999/xlink" content-type="family">Salticidae</named-content></kwd></kwd-group><mixed-citation publication-type="journal"><person-group><name><surname>Maddison</surname><given-names>Wayne P.</given-names></name><name><surname>Szűts</surname><given-names>Tamás</given-names></name></person-group><article-title>Myrmarachnine jumping spiders of the new subtribe <tp:taxon-name><tp:taxon-name-part taxon-name-part-type="subtribe">Levieina</tp:taxon-name-part></tp:taxon-name> from Papua New Guinea (<tp:taxon-name><tp:taxon-name-part taxon-name-part-type="order">Araneae</tp:taxon-name-part></tp:taxon-name>, <tp:taxon-name><tp:taxon-name-part taxon-name-part-type="family">Salticidae</tp:taxon-name-part></tp:taxon-name>, <tp:taxon-name><tp:taxon-name-part taxon-name-part-type="tribe">Myrmarachnini</tp:taxon-name-part></tp:taxon-name>)</article-title><source>Zookeys</source><day>07</day><month>5</month><year>2019</year><volume>842</volume><fpage>85</fpage><lpage>112</lpage><pub-id pub-id-type="doi">10.3897/zookeys.842.32970</pub-id></mixed-citation></tp:treatment-meta><tp:nomenclature><tp:taxon-name>
              <tp:taxon-name-part taxon-name-part-type="genus" reg="Leviea">Leviea</tp:taxon-name-part>
              <object-id xmlns:xlink="http://www.w3.org/1999/xlink" content-type="zoobank" xlink:type="simple">http://zoobank.org/DF5C50F5-4A8C-4DA0-A1A0-E0594BE01745</object-id>
            </tp:taxon-name><tp:taxon-status xmlns:xlink="http://www.w3.org/1999/xlink" xlink:type="simple">gen. n.</tp:taxon-status></tp:nomenclature><tp:treatment-sec sec-type="type species" id="SECID0EHRBG"><title>Type species.</title><p><italic><tp:taxon-name><tp:taxon-name-part taxon-name-part-type="genus" reg="Leviea">Leviea</tp:taxon-name-part><tp:taxon-name-part taxon-name-part-type="species" reg="herberti">herberti</tp:taxon-name-part></tp:taxon-name></italic> sp. n.</p></tp:treatment-sec><tp:treatment-sec sec-type="etymology" id="SECID0EYRBG"><title>Etymology.</title><p>This distinctive genus is named in honour of Herbert Walter Levi, his partner Lorna Rose Levi, and their daughter Frances Levi. Dr. Levi (or, Herb, as he humbly preferred to be known by) was one of the grand arachnologists of the twentieth century, describing over 1200 species of spiders, mentoring many subsequent leaders of the field, and curating one of arachnology’s most important museum collections (<xref ref-type="bibr" rid="B16">Leibensperger 2016</xref>). Lorna collaborated in his work in many ways, co-authoring the classic book <italic>Spiders and their kin</italic> (<xref ref-type="bibr" rid="B17">Levi and Levi 1968</xref>), which introduced the first author of this paper to spider diversity. Frances accompanied them in the field and carried on an interest in woven creations. Their contributions, both personal and scientific, will long be remembered (<xref ref-type="bibr" rid="B21">Maddison 2014a</xref>, <xref ref-type="bibr" rid="B22">b</xref>; <xref ref-type="bibr" rid="B16">Leibensperger 2016</xref>). The Levis pronounced the vowels of their name approximately as their IPA equivalents (<italic>e</italic> as in <italic>Ed</italic>, <italic>i</italic> as in <italic>eat</italic>). The last three letters of <italic><tp:taxon-name><tp:taxon-name-part taxon-name-part-type="genus" reg="Leviea">Leviea</tp:taxon-name-part></tp:taxon-name></italic> are to be pronounced as three separate vowels (as their IPA equivalents, i-e-a). The name is to be treated grammatically as feminine.</p></tp:treatment-sec><tp:treatment-sec sec-type="diagnosis" id="SECID0EDTBG"><title>Diagnosis.</title><p>The form of the body is not in the least bit reminiscent of an ant, beetle or wasp, unlike other myrmarachnines. Instead, the body is of standard salticid form (e.g., <italic><tp:taxon-name><tp:taxon-name-part taxon-name-part-type="genus" reg="Icius">Icius</tp:taxon-name-part></tp:taxon-name></italic> Simon, 1876, <italic><tp:taxon-name><tp:taxon-name-part taxon-name-part-type="genus" reg="Salticus">Salticus</tp:taxon-name-part></tp:taxon-name></italic> Latreille, 1804), somewhat glabrous, with chevron markings. Two features possibly retained from antlike ancestors are a female palp that is widened and somewhat dorso-ventrally flattened, and the many long macrosetae on the first tibia in two of the <italic><tp:taxon-name><tp:taxon-name-part taxon-name-part-type="genus" reg="Leviea">Leviea</tp:taxon-name-part></tp:taxon-name></italic> species. The male embolus is distinctive for ending broadly, not tapering to a point. As in <italic><tp:taxon-name><tp:taxon-name-part taxon-name-part-type="genus" reg="Papuamyr">Papuamyr</tp:taxon-name-part></tp:taxon-name></italic>, there is an ectal spur on the paturon (white arrow in Figs <xref ref-type="fig" rid="F2">13</xref>, <xref ref-type="fig" rid="F3">29</xref>).</p></tp:treatment-sec><tp:treatment-sec><!--Section generated to contain objects referenced in tp:taxon-treatment.--><fig id="F2" position="float" orientation="portrait"><label>Figures 5–20.</label><caption><p><italic><tp:taxon-name><tp:taxon-name-part taxon-name-part-type="genus" reg="Leviea">Leviea</tp:taxon-name-part><tp:taxon-name-part taxon-name-part-type="species" reg="herberti">herberti</tp:taxon-name-part></tp:taxon-name></italic> sp. n., holotype male and paratype female. <bold>5, 6</bold> Left palp <bold>5</bold> ventral view <bold>6</bold> retrolateral view <bold>7</bold> epigyne, ventral view (paratype female) <bold>8</bold> cleared vulva, dorsal view (same female) <bold>9–15</bold> holotype male <bold>13</bold> face; arrow shows ectal spur on paturon <bold>14</bold> side of carapace <bold>15</bold> habitus dorsal view; two photographs joined <bold>16–20</bold> paratype female <bold>19</bold> prolateral view of first leg <bold>20</bold> habitus dorsal view; two photographs joined. Scale bars: 0.1 mm (on genitalia); 1.0 mm (on bodies).</p></caption><graphic xmlns:xlink="http://www.w3.org/1999/xlink" xlink:href="zookeys-842-085-g002.jpg" position="float" orientation="portrait" xlink:type="simple" id="oo_298972.jpg"/></fig><fig id="F3" position="float" orientation="portrait"><label>Figures 21–33.</label><caption><p><italic><tp:taxon-name><tp:taxon-name-part taxon-name-part-type="genus" reg="Leviea">Leviea</tp:taxon-name-part><tp:taxon-name-part taxon-name-part-type="species" reg="lornae">lornae</tp:taxon-name-part></tp:taxon-name></italic> sp. n., holotype (<bold>25–32</bold>) and paratypes. <bold>21, 22</bold> Left palp <bold>21</bold> ventral view <bold>22</bold> retrolateral view <bold>23</bold> female epigyne, ventral view <bold>24</bold> cleared vulva, dorsal view <bold>25</bold> left palp, prolateral view <bold>26</bold> same, ventral view <bold>27</bold> same, retrolateral view <bold>28</bold> first leg, prolateral view <bold>29</bold> male habitus, oblique lateral-frontal view; arrows shows ectal spurs on paturon <bold>30</bold> dorsal view <bold>31</bold> ventral view <bold>32</bold> lateral view <bold>33</bold> female habitus dorsal view. Scale bars: 0.1 mm (on genitalia); 1.0 mm (otherwise).</p></caption><graphic xmlns:xlink="http://www.w3.org/1999/xlink" xlink:href="zookeys-842-085-g003.jpg" position="float" orientation="portrait" xlink:type="simple" id="oo_298973.jpg"/></fig></tp:treatment-sec><ref-list><ref id="B16"><mixed-citation xmlns:xlink="http://www.w3.org/1999/xlink" xlink:type="simple"><person-group><name name-style="western"><surname>Leibensperger</surname><given-names>LB</given-names></name></person-group> (<year>2016</year>) <article-title>Herbert Walter Levi (1921–2014) and Lorna Levi (1928–2014).</article-title><source>Breviora of the Museum of Comparative Zoology</source><volume>551</volume>(<issue>1</issue>): <fpage>1</fpage>–<lpage>37</lpage>. <ext-link xlink:type="simple" ext-link-type="doi" xlink:href="10.3099/mcz28.1">https://doi.org/10.3099/mcz28.1</ext-link></mixed-citation></ref><ref id="B17"><mixed-citation xmlns:xlink="http://www.w3.org/1999/xlink" xlink:type="simple"><person-group><name name-style="western"><surname>Levi</surname><given-names>HW</given-names></name><name name-style="western"><surname>Levi</surname><given-names>LR</given-names></name></person-group> (<year>1968</year>) Spiders and Their Kin. Golden Press, New York.</mixed-citation></ref><ref id="B21"><mixed-citation xmlns:xlink="http://www.w3.org/1999/xlink" xlink:type="simple"><person-group><name name-style="western"><surname>Maddison</surname><given-names>WP</given-names></name></person-group> (<year>2014a</year>) “Och, my head is full of spider genitalia!” Reflections on a spider’s eyes. <ext-link xlink:type="simple" ext-link-type="uri" xlink:href="https://waynemaddison.wordpress.com/2014/11/05/och-my-head-is-full-of-spider-genitalia/">https://waynemaddison.wordpress.com/2014/11/05/och-my-head-is-full-of-spider-genitalia/</ext-link> [Retrieved 4 January 2019]</mixed-citation></ref><ref id="B22"><mixed-citation xmlns:xlink="http://www.w3.org/1999/xlink" xlink:type="simple"><person-group><name name-style="western"><surname>Maddison</surname><given-names>WP</given-names></name></person-group> (<year>2014b</year>) “Lorna Levi” Reflections on a spider’s eyes. <ext-link xlink:type="simple" ext-link-type="uri" xlink:href="https://waynemaddison.wordpress.com/2014/11/25/lorna-levi/">https://waynemaddison.wordpress.com/2014/11/25/lorna-levi/</ext-link> [Retrieved 4 January 2019]</mixed-citation></ref></ref-list></tp:taxon-treatment>
