# Supplementary material for: Myrmarachnine jumping spiders of the new subtribe Levieina from Papua New Guinea (Araneae, Salticidae, Myrmarachnini)
Source: Zookeys. 2019 May 7;842:85–112. doi: 10.3897/zookeys.842.32970 (PMC6517365; doi:10.3897/zookeys.842.32970)
Supplement: XML Treatment for Leviea herberti [file zookeys.842.32970-treatment2.xml]

<!DOCTYPE tp:taxon-treatment
  PUBLIC "-//TaxonX//DTD Taxonomic Treatment Publishing DTD v0 20100105//EN" "tax-treatment-NSO.dtd">
<tp:taxon-treatment xmlns:tp="http://www.plazi.org/taxpub"><tp:treatment-meta><kwd-group><label>Taxon classification</label><kwd><named-content xmlns:xlink="http://www.w3.org/1999/xlink" content-type="kingdom">Animalia</named-content></kwd><kwd><named-content xmlns:xlink="http://www.w3.org/1999/xlink" content-type="order">Araneae</named-content></kwd><kwd><named-content xmlns:xlink="http://www.w3.org/1999/xlink" content-type="family">Salticidae</named-content></kwd></kwd-group><mixed-citation publication-type="journal"><person-group><name><surname>Maddison</surname><given-names>Wayne P.</given-names></name><name><surname>Szűts</surname><given-names>Tamás</given-names></name></person-group><article-title>Myrmarachnine jumping spiders of the new subtribe <tp:taxon-name><tp:taxon-name-part taxon-name-part-type="subtribe">Levieina</tp:taxon-name-part></tp:taxon-name> from Papua New Guinea (<tp:taxon-name><tp:taxon-name-part taxon-name-part-type="order">Araneae</tp:taxon-name-part></tp:taxon-name>, <tp:taxon-name><tp:taxon-name-part taxon-name-part-type="family">Salticidae</tp:taxon-name-part></tp:taxon-name>, <tp:taxon-name><tp:taxon-name-part taxon-name-part-type="tribe">Myrmarachnini</tp:taxon-name-part></tp:taxon-name>)</article-title><source>Zookeys</source><day>07</day><month>5</month><year>2019</year><volume>842</volume><fpage>85</fpage><lpage>112</lpage><pub-id pub-id-type="doi">10.3897/zookeys.842.32970</pub-id></mixed-citation></tp:treatment-meta><tp:nomenclature><tp:taxon-name>
              <tp:taxon-name-part taxon-name-part-type="genus" reg="Leviea">Leviea</tp:taxon-name-part>
              <tp:taxon-name-part taxon-name-part-type="species" reg="herberti">herberti</tp:taxon-name-part>
              <object-id xmlns:xlink="http://www.w3.org/1999/xlink" content-type="zoobank" xlink:type="simple">http://zoobank.org/3FC00E58-07A2-4551-A6EF-C6461EF46A55</object-id>
            </tp:taxon-name><tp:taxon-status xmlns:xlink="http://www.w3.org/1999/xlink" xlink:type="simple">sp. n.</tp:taxon-status><xref ref-type="fig" rid="F2">Figs 5–20</xref><xref ref-type="fig" rid="F11">, 90</xref></tp:nomenclature><tp:treatment-sec sec-type="type material" id="SECID0E4VBG"><title>Type material.</title><p><italic>Holotype</italic>: male, specimen PNG2008-0360 in <named-content xmlns:xlink="http://www.w3.org/1999/xlink" content-type="dwc:institutional_code" xlink:type="simple">UBC–SEM</named-content>, with data PAPUA NEW GUINEA: Enga Province: Kai-ingri. <named-content xmlns:xlink="http://www.w3.org/1999/xlink" content-type="dwc:verbatimCoordinates" xlink:type="simple"><named-content content-type="geo-json" specific-use="{&#34;type&#34;:&#34;Point&#34;,&#34;coordinates&#34;:[143.053000,-5.579000]}" id="NCID0ENWBG" xlink:type="simple">5.579 S 143.053 E</named-content></named-content>. 3240 m a.s.l. 7–9 July 2008. W Maddison &amp; Manisé Kulé leg. WPM#08-005. Beating understory of <italic><tp:taxon-name><tp:taxon-name-part taxon-name-part-type="genus" reg="Phyllocladus">Phyllocladus</tp:taxon-name-part></tp:taxon-name></italic> forest. <italic>Paratype</italic>: female, specimen PNG2008-0370, with same data as holotype, in <named-content xmlns:xlink="http://www.w3.org/1999/xlink" content-type="dwc:institutional_code" xlink:type="simple">UBC–SEM</named-content>.</p></tp:treatment-sec><tp:treatment-sec sec-type="etymology" id="SECID0EAXBG"><title>Etymology.</title><p>Named in honour of Dr Herbert W Levi.</p></tp:treatment-sec><tp:treatment-sec sec-type="diagnosis" id="SECID0EFXBG"><title>Diagnosis.</title><p>Body somewhat smaller, less elongate, than the other species of <italic><tp:taxon-name><tp:taxon-name-part taxon-name-part-type="genus" reg="Leviea">Leviea</tp:taxon-name-part></tp:taxon-name></italic>, and with fewer (3 or 3.5 pairs) ventral macrosetae on first tibia. The robust dorsal branch of the <abbrev xmlns:xlink="http://www.w3.org/1999/xlink" xlink:title="retrolateral tibial apophysis" id="ABBRID0ESXBG" xlink:type="simple">RTA</abbrev> ends bluntly like a thumb, unlike the tapering and dorsally pointing tip of the other species. Bulb ca. 90° further rotated than in <italic><tp:taxon-name><tp:taxon-name-part taxon-name-part-type="genus" reg="Leviea">L.</tp:taxon-name-part><tp:taxon-name-part taxon-name-part-type="species" reg="lornae">lornae</tp:taxon-name-part></tp:taxon-name></italic> and <italic><tp:taxon-name><tp:taxon-name-part taxon-name-part-type="genus" reg="Leviea">L.</tp:taxon-name-part><tp:taxon-name-part taxon-name-part-type="species" reg="francesae">francesae</tp:taxon-name-part></tp:taxon-name></italic>, as indicated by the spermophores (Figs <xref ref-type="fig" rid="F2">5</xref>, <xref ref-type="fig" rid="F3">21</xref>, <xref ref-type="fig" rid="F5">38</xref>).</p></tp:treatment-sec><tp:treatment-sec sec-type="description" id="SECID0EYYBG"><title>Description.</title><p><italic>Male</italic> (holotype). Carapace length 1.82; abdomen length 1.96. Carapace (Figs <xref ref-type="fig" rid="F2">12</xref>, <xref ref-type="fig" rid="F2">14</xref>, <xref ref-type="fig" rid="F2">15</xref>): Of typical salticid shape, without constrictions or thoracic hump. Chelicera (Fig. <xref ref-type="fig" rid="F2">13</xref>): Vertical, simple except for a small ectal spur on the paturon. At least five retromarginal teeth. Palp (Figs <xref ref-type="fig" rid="F2">5</xref>, <xref ref-type="fig" rid="F2">6</xref>). With round bulb. Embolus circling 1.8 times around, ending in broad tip. <abbrev xmlns:xlink="http://www.w3.org/1999/xlink" xlink:title="retrolateral tibial apophysis" id="ABBRID0EYZBG" xlink:type="simple">RTA</abbrev> appearing as a finger and thumb (dorsal apophysis and ventral flange, respectively), with the dorsal apophysis pointing somewhat ventrally. Legs unremarkable, first somewhat more robust. First tibia with three pairs of ventral macrosetae, of normal length (right tibia bears an extra small distal anterior macroseta). Colour in life (Figs <xref ref-type="fig" rid="F2">9–12</xref>): Markings are muted beige to reddish brown, with the digestive diverticula in the ocular area providing two pale stripes that continue as pale areas on the thorax and chevrons on the abdomen. Colour in alcohol (Fig. <xref ref-type="fig" rid="F2">13–15</xref>): Body and appendages honey coloured, with indistinct dark annuli on the legs, and chevrons on the abdomen. Underside of abdomen with two longitudinal dark stripes.</p><p><italic>Female</italic> (paratype, specimen PNG2008-0370). Carapace length 1.89; abdomen length 2.16. Carapace, legs, abdomen substantially as in male (Figs <xref ref-type="fig" rid="F2">16–18</xref>, <xref ref-type="fig" rid="F2">20</xref>), except for the less robust first legs. First leg tibia with seven ventral macrosetae (three pairs plus one prolateral-distal) (Fig. <xref ref-type="fig" rid="F2">19</xref>). Epigyne (Figs <xref ref-type="fig" rid="F2">7</xref>, <xref ref-type="fig" rid="F2">8</xref>): Of fairly typical myrmarachnine form. <abbrev xmlns:xlink="http://www.w3.org/1999/xlink" xlink:title="retrolateral tibial apophysis" id="ABBRID0E31BG" xlink:type="simple">RTA</abbrev> pocket more distinct and larger than in <italic><tp:taxon-name><tp:taxon-name-part taxon-name-part-type="genus" reg="Leviea">L.</tp:taxon-name-part><tp:taxon-name-part taxon-name-part-type="species" reg="lornae">lornae</tp:taxon-name-part></tp:taxon-name></italic>. Colour (Figs <xref ref-type="fig" rid="F2">16–18</xref>, <xref ref-type="fig" rid="F2">20</xref>): As in male, but with body and chelicerae darker, and palps bright yellow in life.</p><fig id="F2" position="float" orientation="portrait"><label>Figures 5–20.</label><caption><p><italic><tp:taxon-name><tp:taxon-name-part taxon-name-part-type="genus" reg="Leviea">Leviea</tp:taxon-name-part><tp:taxon-name-part taxon-name-part-type="species" reg="herberti">herberti</tp:taxon-name-part></tp:taxon-name></italic> sp. n., holotype male and paratype female. <bold>5, 6</bold> Left palp <bold>5</bold> ventral view <bold>6</bold> retrolateral view <bold>7</bold> epigyne, ventral view (paratype female) <bold>8</bold> cleared vulva, dorsal view (same female) <bold>9–15</bold> holotype male <bold>13</bold> face; arrow shows ectal spur on paturon <bold>14</bold> side of carapace <bold>15</bold> habitus dorsal view; two photographs joined <bold>16–20</bold> paratype female <bold>19</bold> prolateral view of first leg <bold>20</bold> habitus dorsal view; two photographs joined. Scale bars: 0.1 mm (on genitalia); 1.0 mm (on bodies).</p></caption><graphic xmlns:xlink="http://www.w3.org/1999/xlink" xlink:href="zookeys-842-085-g002.jpg" position="float" orientation="portrait" xlink:type="simple" id="oo_298972.jpg"/></fig></tp:treatment-sec><tp:treatment-sec><!--Section generated to contain objects referenced in tp:taxon-treatment.--><fig id="F11" position="float" orientation="portrait"><label>Figure 90.</label><caption><p>Distribution of levieines in Papua New Guinea.</p></caption><graphic xmlns:xlink="http://www.w3.org/1999/xlink" xlink:href="zookeys-842-085-g011.jpg" position="float" orientation="portrait" xlink:type="simple" id="oo_298981.jpg"/></fig><fig id="F3" position="float" orientation="portrait"><label>Figures 21–33.</label><caption><p><italic><tp:taxon-name><tp:taxon-name-part taxon-name-part-type="genus" reg="Leviea">Leviea</tp:taxon-name-part><tp:taxon-name-part taxon-name-part-type="species" reg="lornae">lornae</tp:taxon-name-part></tp:taxon-name></italic> sp. n., holotype (<bold>25–32</bold>) and paratypes. <bold>21, 22</bold> Left palp <bold>21</bold> ventral view <bold>22</bold> retrolateral view <bold>23</bold> female epigyne, ventral view <bold>24</bold> cleared vulva, dorsal view <bold>25</bold> left palp, prolateral view <bold>26</bold> same, ventral view <bold>27</bold> same, retrolateral view <bold>28</bold> first leg, prolateral view <bold>29</bold> male habitus, oblique lateral-frontal view; arrows shows ectal spurs on paturon <bold>30</bold> dorsal view <bold>31</bold> ventral view <bold>32</bold> lateral view <bold>33</bold> female habitus dorsal view. Scale bars: 0.1 mm (on genitalia); 1.0 mm (otherwise).</p></caption><graphic xmlns:xlink="http://www.w3.org/1999/xlink" xlink:href="zookeys-842-085-g003.jpg" position="float" orientation="portrait" xlink:type="simple" id="oo_298973.jpg"/></fig><fig id="F5" position="float" orientation="portrait"><label>Figures 38–41.</label><caption><p><italic><tp:taxon-name><tp:taxon-name-part taxon-name-part-type="genus" reg="Leviea">Leviea</tp:taxon-name-part><tp:taxon-name-part taxon-name-part-type="species" reg="francesae">francesae</tp:taxon-name-part></tp:taxon-name></italic> sp. n., holotype male. <bold>38, 39</bold> Left palp <bold>38</bold> ventral view <bold>39</bold> retrolateral view of tibia <bold>40</bold> carapace <bold>41</bold> habitus dorsal view; two photographs joined. Scale bars: 0.1 mm (on palp); 1.0 mm (on carapace).</p></caption><graphic xmlns:xlink="http://www.w3.org/1999/xlink" xlink:href="zookeys-842-085-g005.jpg" position="float" orientation="portrait" xlink:type="simple" id="oo_298975.jpg"/></fig></tp:treatment-sec></tp:taxon-treatment>
