# Supplementary material for: Myrmarachnine jumping spiders of the new subtribe Levieina from Papua New Guinea (Araneae, Salticidae, Myrmarachnini)
Source: Zookeys. 2019 May 7;842:85–112. doi: 10.3897/zookeys.842.32970 (PMC6517365; doi:10.3897/zookeys.842.32970)
Supplement: XML Treatment for Leviea lornae [file zookeys.842.32970-treatment3.xml]

<!DOCTYPE tp:taxon-treatment
  PUBLIC "-//TaxonX//DTD Taxonomic Treatment Publishing DTD v0 20100105//EN" "tax-treatment-NSO.dtd">
<tp:taxon-treatment xmlns:tp="http://www.plazi.org/taxpub"><tp:treatment-meta><kwd-group><label>Taxon classification</label><kwd><named-content xmlns:xlink="http://www.w3.org/1999/xlink" content-type="kingdom">Animalia</named-content></kwd><kwd><named-content xmlns:xlink="http://www.w3.org/1999/xlink" content-type="order">Araneae</named-content></kwd><kwd><named-content xmlns:xlink="http://www.w3.org/1999/xlink" content-type="family">Salticidae</named-content></kwd></kwd-group><mixed-citation publication-type="journal"><person-group><name><surname>Maddison</surname><given-names>Wayne P.</given-names></name><name><surname>Szűts</surname><given-names>Tamás</given-names></name></person-group><article-title>Myrmarachnine jumping spiders of the new subtribe <tp:taxon-name><tp:taxon-name-part taxon-name-part-type="subtribe">Levieina</tp:taxon-name-part></tp:taxon-name> from Papua New Guinea (<tp:taxon-name><tp:taxon-name-part taxon-name-part-type="order">Araneae</tp:taxon-name-part></tp:taxon-name>, <tp:taxon-name><tp:taxon-name-part taxon-name-part-type="family">Salticidae</tp:taxon-name-part></tp:taxon-name>, <tp:taxon-name><tp:taxon-name-part taxon-name-part-type="tribe">Myrmarachnini</tp:taxon-name-part></tp:taxon-name>)</article-title><source>Zookeys</source><day>07</day><month>5</month><year>2019</year><volume>842</volume><fpage>85</fpage><lpage>112</lpage><pub-id pub-id-type="doi">10.3897/zookeys.842.32970</pub-id></mixed-citation></tp:treatment-meta><tp:nomenclature><tp:taxon-name>
              <tp:taxon-name-part taxon-name-part-type="genus" reg="Leviea">Leviea</tp:taxon-name-part>
              <tp:taxon-name-part taxon-name-part-type="species" reg="lornae">lornae</tp:taxon-name-part>
              <object-id xmlns:xlink="http://www.w3.org/1999/xlink" content-type="zoobank" xlink:type="simple">http://zoobank.org/2D163627-1C71-42C8-B503-4284E877F4DB</object-id>
            </tp:taxon-name><tp:taxon-status xmlns:xlink="http://www.w3.org/1999/xlink" xlink:type="simple">sp. n.</tp:taxon-status><xref ref-type="fig" rid="F3">Figs 21–33</xref><xref ref-type="fig" rid="F11">, 90</xref></tp:nomenclature><tp:treatment-sec sec-type="type material" id="SECID0ET5BG"><title>Type material.</title><p><italic>Holotype</italic>: male specimen in <named-content xmlns:xlink="http://www.w3.org/1999/xlink" content-type="dwc:institutional_code" xlink:type="simple">RBINS</named-content>, with data PAPUA NEW GUINEA: Chimbu Province, Mount Wilhelm, Pinde-Yaunde Lake <named-content xmlns:xlink="http://www.w3.org/1999/xlink" content-type="dwc:verbatimCoordinates" xlink:type="simple"><named-content content-type="geo-json" specific-use="{&#34;type&#34;:&#34;Point&#34;,&#34;coordinates&#34;:[145.060000,-5.780000]}" id="NCID0ED6BG" xlink:type="simple">5.78S, 145.06E</named-content></named-content>. 3700 m a.s.l. 4 October 2013. Sub-alpine forest near the limit tree vegetation. Gewa, Damag, Novotny, Leponce leg. #P3633 Beating understory. <italic>Paratypes</italic>: 5 males (from collection events #P3609, #P3631, #P3634, #P3637, #P3640) 4 females (from collection events #P3598, #P3632, #3619, #P3633,) in <named-content xmlns:xlink="http://www.w3.org/1999/xlink" content-type="dwc:institutional_code" xlink:type="simple">RBINS</named-content> with same data as the holotype. 3 males and 3 females (events #P3619, #P3637) in <named-content xmlns:xlink="http://www.w3.org/1999/xlink" content-type="dwc:institutional_code" xlink:type="simple">UBC–SEM</named-content> with same data as the holotype. 2 males (events #P3232, #P3241), 1 female (event #P3237) in <named-content xmlns:xlink="http://www.w3.org/1999/xlink" content-type="dwc:institutional_code" xlink:type="simple">RBINS</named-content> with data PAPUA NEW GUINEA: Madang Province: Kombunomambuno <named-content xmlns:xlink="http://www.w3.org/1999/xlink" content-type="dwc:verbatimCoordinates" xlink:type="simple"><named-content content-type="geo-json" specific-use="{&#34;type&#34;:&#34;Point&#34;,&#34;coordinates&#34;:[145.070000,-5.800000]}" id="NCID0E36BG" xlink:type="simple">5.80S, 145.07E</named-content></named-content>. 3200 m a.s.l. 4 October 2013. Upper montane forest. Dahl, Kaupa, Novotny, Leponce leg. Beating understory. 4 males 4 females in <named-content xmlns:xlink="http://www.w3.org/1999/xlink" content-type="dwc:institutional_code" xlink:type="simple">HNHM</named-content> with data PAPUA NEW GUINEA: Madang Province: Mt Wilhelm, Moss forest at the meteorological station of Kambugomanbuno [sic!]. 3018 m a.s.l. 1968.09.17. János Balogh leg. NGM C26 Beating. (<named-content xmlns:xlink="http://www.w3.org/1999/xlink" content-type="dwc:institutional_code" xlink:type="simple">HNHM</named-content><tp:taxon-name><tp:taxon-name-part taxon-name-part-type="order">Araneae</tp:taxon-name-part></tp:taxon-name>-9251, 9252, 9253, 9254).</p></tp:treatment-sec><tp:treatment-sec sec-type="etymology" id="SECID0ERAAI"><title>Etymology.</title><p>Named in honour of Lorna Levi.</p></tp:treatment-sec><tp:treatment-sec sec-type="diagnosis" id="SECID0EWAAI"><title>Diagnosis.</title><p>Larger and more slender than <italic><tp:taxon-name><tp:taxon-name-part taxon-name-part-type="genus" reg="Leviea">L.</tp:taxon-name-part><tp:taxon-name-part taxon-name-part-type="species" reg="herberti">herberti</tp:taxon-name-part></tp:taxon-name></italic>, with more (5 pairs) ventral macrosetae on first tibia. In these features it resembles <italic><tp:taxon-name><tp:taxon-name-part taxon-name-part-type="genus" reg="Leviea">L.</tp:taxon-name-part><tp:taxon-name-part taxon-name-part-type="species" reg="francesae">francesae</tp:taxon-name-part></tp:taxon-name></italic>, from which it differs in details of the palp: dorsal branch of <abbrev xmlns:xlink="http://www.w3.org/1999/xlink" xlink:title="retrolateral tibial apophysis" id="ABBRID0ESBAI" xlink:type="simple">RTA</abbrev> slender and distal-pointing; bulb rounder than <italic><tp:taxon-name><tp:taxon-name-part taxon-name-part-type="genus" reg="Leviea">L.</tp:taxon-name-part><tp:taxon-name-part taxon-name-part-type="species" reg="francesae">francesae</tp:taxon-name-part></tp:taxon-name></italic>, less rotated than <italic><tp:taxon-name><tp:taxon-name-part taxon-name-part-type="genus" reg="Leviea">L.</tp:taxon-name-part><tp:taxon-name-part taxon-name-part-type="species" reg="herberti">herberti</tp:taxon-name-part></tp:taxon-name></italic>. Epigyne with openings further posterior than those of <italic><tp:taxon-name><tp:taxon-name-part taxon-name-part-type="genus" reg="Leviea">L.</tp:taxon-name-part><tp:taxon-name-part taxon-name-part-type="species" reg="herberti">herberti</tp:taxon-name-part></tp:taxon-name></italic>, and smaller <abbrev xmlns:xlink="http://www.w3.org/1999/xlink" xlink:title="retrolateral tibial apophysis" id="ABBRID0EXCAI" xlink:type="simple">RTA</abbrev> pocket at rear margin.</p></tp:treatment-sec><tp:treatment-sec sec-type="description" id="SECID0E2CAI"><title>Description.</title><p><italic>Male</italic> (paratype in <named-content xmlns:xlink="http://www.w3.org/1999/xlink" content-type="dwc:institutional_code" xlink:type="simple">UBC–SEM</named-content>). Carapace length 2.13; abdomen length 2.35. Carapace (Figs <xref ref-type="fig" rid="F3">30</xref>, <xref ref-type="fig" rid="F3">32</xref>): Of typical salticid shape, without constrictions or thoracic hump. Narrower than <italic><tp:taxon-name><tp:taxon-name-part taxon-name-part-type="genus" reg="Leviea">L.</tp:taxon-name-part><tp:taxon-name-part taxon-name-part-type="species" reg="herberti">herberti</tp:taxon-name-part></tp:taxon-name></italic>. Chelicera (Fig. <xref ref-type="fig" rid="F3">29</xref>): Vertical, with ectal spur on the paturon. At least five retromarginal teeth. Palp (Figs <xref ref-type="fig" rid="F3">21</xref>, <xref ref-type="fig" rid="F3">22</xref>, <xref ref-type="fig" rid="F3">25–27</xref>): Bulb round. Embolus circles 1.7 times around, ending in broad tip. <abbrev xmlns:xlink="http://www.w3.org/1999/xlink" xlink:title="retrolateral tibial apophysis" id="ABBRID0ELEAI" xlink:type="simple">RTA</abbrev> with dorsal branch slender, pointed, pointing distally. First leg tibia with five pairs of ventral spines (Fig. <xref ref-type="fig" rid="F3">28</xref>). Colour in alcohol (Figs <xref ref-type="fig" rid="F3">29–32</xref>): Markings much like those of <italic><tp:taxon-name><tp:taxon-name-part taxon-name-part-type="genus" reg="Leviea">L.</tp:taxon-name-part><tp:taxon-name-part taxon-name-part-type="species" reg="herberti">herberti</tp:taxon-name-part></tp:taxon-name></italic>, though body darker. Honey coloured with black around eyes, dark brown on sides of thorax, and extensive black on abdomen. First leg with dark patches, appearing annulate.</p><p><italic>Female</italic> (paratype in <named-content xmlns:xlink="http://www.w3.org/1999/xlink" content-type="dwc:institutional_code" xlink:type="simple">UBC–SEM</named-content>). Carapace length 1.89; abdomen length 2.45. Carapace (Fig. <xref ref-type="fig" rid="F3">33</xref>): As in male. First leg tibia with five pairs of ventral spines. Epigyne (Figs <xref ref-type="fig" rid="F3">23</xref>, <xref ref-type="fig" rid="F3">24</xref>): With triangular openings pointing to the posterior. Colour in alcohol (Fig. <xref ref-type="fig" rid="F3">33</xref>): As in male, but with weaker dark patches on first legs.</p></tp:treatment-sec><tp:treatment-sec sec-type="material" id="SECID0E2FAI"><title>Additional material.</title><p>The range of this species may extend to the east. A female (specimen PNG2008-3321 in <named-content xmlns:xlink="http://www.w3.org/1999/xlink" content-type="dwc:institutional_code" xlink:type="simple">UBC–SEM</named-content>) slightly differing in epigynal structure is tentatively assigned to this species. It is pictured in Figs <xref ref-type="fig" rid="F4">34–37</xref>, and has data: PAPUA NEW GUINEA: Eastern Highlands Province: Mt Gahavisuka Provincial Park. S 6.015 E 145.412. elev. 2320 m a.s.l. 1–2 August 2008. W Maddison leg. WPM#08-025.</p><fig id="F3" position="float" orientation="portrait"><label>Figures 21–33.</label><caption><p><italic><tp:taxon-name><tp:taxon-name-part taxon-name-part-type="genus" reg="Leviea">Leviea</tp:taxon-name-part><tp:taxon-name-part taxon-name-part-type="species" reg="lornae">lornae</tp:taxon-name-part></tp:taxon-name></italic> sp. n., holotype (<bold>25–32</bold>) and paratypes. <bold>21, 22</bold> Left palp <bold>21</bold> ventral view <bold>22</bold> retrolateral view <bold>23</bold> female epigyne, ventral view <bold>24</bold> cleared vulva, dorsal view <bold>25</bold> left palp, prolateral view <bold>26</bold> same, ventral view <bold>27</bold> same, retrolateral view <bold>28</bold> first leg, prolateral view <bold>29</bold> male habitus, oblique lateral-frontal view; arrows shows ectal spurs on paturon <bold>30</bold> dorsal view <bold>31</bold> ventral view <bold>32</bold> lateral view <bold>33</bold> female habitus dorsal view. Scale bars: 0.1 mm (on genitalia); 1.0 mm (otherwise).</p></caption><graphic xmlns:xlink="http://www.w3.org/1999/xlink" xlink:href="zookeys-842-085-g003.jpg" position="float" orientation="portrait" xlink:type="simple" id="oo_298973.jpg"/></fig></tp:treatment-sec><tp:treatment-sec><!--Section generated to contain objects referenced in tp:taxon-treatment.--><fig id="F11" position="float" orientation="portrait"><label>Figure 90.</label><caption><p>Distribution of levieines in Papua New Guinea.</p></caption><graphic xmlns:xlink="http://www.w3.org/1999/xlink" xlink:href="zookeys-842-085-g011.jpg" position="float" orientation="portrait" xlink:type="simple" id="oo_298981.jpg"/></fig><fig id="F4" position="float" orientation="portrait"><label>Figures 34–37.</label><caption><p><tp:taxon-name><tp:taxon-name-part taxon-name-part-type="genus" reg="Leviea">Leviea</tp:taxon-name-part><tp:taxon-name-part taxon-name-part-type="uncertainty-rank">cf.</tp:taxon-name-part><tp:taxon-name-part taxon-name-part-type="species" reg="lornae">lornae</tp:taxon-name-part></tp:taxon-name>, female from Mt. Gahavisuka. <bold>34–36</bold> Living specimen <bold>37</bold> epigyne, ventral view. Scale bars: 0.1 mm (on epigyne); 1.0 mm (otherwise).</p></caption><graphic xmlns:xlink="http://www.w3.org/1999/xlink" xlink:href="zookeys-842-085-g004.jpg" position="float" orientation="portrait" xlink:type="simple" id="oo_298974.jpg"/></fig></tp:treatment-sec></tp:taxon-treatment>
