# Supplementary material for: Myrmarachnine jumping spiders of the new subtribe Levieina from Papua New Guinea (Araneae, Salticidae, Myrmarachnini)
Source: Zookeys. 2019 May 7;842:85–112. doi: 10.3897/zookeys.842.32970 (PMC6517365; doi:10.3897/zookeys.842.32970)
Supplement: XML Treatment for Leviea francesae [file zookeys.842.32970-treatment4.xml]

<!DOCTYPE tp:taxon-treatment
  PUBLIC "-//TaxonX//DTD Taxonomic Treatment Publishing DTD v0 20100105//EN" "tax-treatment-NSO.dtd">
<tp:taxon-treatment xmlns:tp="http://www.plazi.org/taxpub"><tp:treatment-meta><kwd-group><label>Taxon classification</label><kwd><named-content xmlns:xlink="http://www.w3.org/1999/xlink" content-type="kingdom">Animalia</named-content></kwd><kwd><named-content xmlns:xlink="http://www.w3.org/1999/xlink" content-type="order">Araneae</named-content></kwd><kwd><named-content xmlns:xlink="http://www.w3.org/1999/xlink" content-type="family">Salticidae</named-content></kwd></kwd-group><mixed-citation publication-type="journal"><person-group><name><surname>Maddison</surname><given-names>Wayne P.</given-names></name><name><surname>Szűts</surname><given-names>Tamás</given-names></name></person-group><article-title>Myrmarachnine jumping spiders of the new subtribe <tp:taxon-name><tp:taxon-name-part taxon-name-part-type="subtribe">Levieina</tp:taxon-name-part></tp:taxon-name> from Papua New Guinea (<tp:taxon-name><tp:taxon-name-part taxon-name-part-type="order">Araneae</tp:taxon-name-part></tp:taxon-name>, <tp:taxon-name><tp:taxon-name-part taxon-name-part-type="family">Salticidae</tp:taxon-name-part></tp:taxon-name>, <tp:taxon-name><tp:taxon-name-part taxon-name-part-type="tribe">Myrmarachnini</tp:taxon-name-part></tp:taxon-name>)</article-title><source>Zookeys</source><day>07</day><month>5</month><year>2019</year><volume>842</volume><fpage>85</fpage><lpage>112</lpage><pub-id pub-id-type="doi">10.3897/zookeys.842.32970</pub-id></mixed-citation></tp:treatment-meta><tp:nomenclature><tp:taxon-name>
              <tp:taxon-name-part taxon-name-part-type="genus" reg="Leviea">Leviea</tp:taxon-name-part>
              <tp:taxon-name-part taxon-name-part-type="species" reg="francesae">francesae</tp:taxon-name-part>
              <object-id xmlns:xlink="http://www.w3.org/1999/xlink" content-type="zoobank" xlink:type="simple">http://zoobank.org/CED5C66E-1FD2-4012-A3C5-736477DDAA0B</object-id>
            </tp:taxon-name><tp:taxon-status xmlns:xlink="http://www.w3.org/1999/xlink" xlink:type="simple">sp. n.</tp:taxon-status><xref ref-type="fig" rid="F5">Figs 38–41</xref><xref ref-type="fig" rid="F11">, 90</xref></tp:nomenclature><tp:treatment-sec sec-type="type material" id="SECID0EQJAI"><title>Type material.</title><p><italic>Holotype</italic>: male, DNA voucher d254, in <named-content xmlns:xlink="http://www.w3.org/1999/xlink" content-type="dwc:institutional_code" xlink:type="simple">UBC–SEM</named-content>, with data PAPUA NEW GUINEA: Enga Province: Kai-ingri. <named-content xmlns:xlink="http://www.w3.org/1999/xlink" content-type="dwc:verbatimCoordinates" xlink:type="simple"><named-content content-type="geo-json" specific-use="{&#34;type&#34;:&#34;Point&#34;,&#34;coordinates&#34;:[143.048000,-5.574000]}" id="NCID0EAKAI" xlink:type="simple">5.574 S 143.048 E</named-content></named-content>. 3315 m a.s.l. 5–8 July 2008. W Maddison leg. WPM#08-004. <italic>Paratype</italic>: one male, in <named-content xmlns:xlink="http://www.w3.org/1999/xlink" content-type="dwc:institutional_code" xlink:type="simple">UBC–SEM</named-content>, with data Papua New Guinea: Enga Province: Kumul Lodge @ foot of Mt Hagen, <named-content xmlns:xlink="http://www.w3.org/1999/xlink" content-type="dwc:verbatimCoordinates" xlink:type="simple"><named-content content-type="geo-json" specific-use="{&#34;type&#34;:&#34;Point&#34;,&#34;coordinates&#34;:[143.979350,-5.792467]}" id="NCID0EPKAI" xlink:type="simple">05.47.548 S 143.58.761 E</named-content></named-content>. 2700 m. 5.xii.2006. Balke &amp; Kimbel leg. (PNG124).</p></tp:treatment-sec><tp:treatment-sec sec-type="etymology" id="SECID0EUKAI"><title>Etymology.</title><p>Named in honour of Frances Levi.</p></tp:treatment-sec><tp:treatment-sec sec-type="diagnosis" id="SECID0EZKAI"><title>Diagnosis.</title><p>Larger and more slender than <italic><tp:taxon-name><tp:taxon-name-part taxon-name-part-type="genus" reg="Leviea">L.</tp:taxon-name-part><tp:taxon-name-part taxon-name-part-type="species" reg="herberti">herberti</tp:taxon-name-part></tp:taxon-name></italic>, with more (5 pairs) ventral macrosetae on the first tibia. In these features it resembles <italic><tp:taxon-name><tp:taxon-name-part taxon-name-part-type="genus" reg="Leviea">L.</tp:taxon-name-part><tp:taxon-name-part taxon-name-part-type="species" reg="lornae">lornae</tp:taxon-name-part></tp:taxon-name></italic>. Differs from both <italic><tp:taxon-name><tp:taxon-name-part taxon-name-part-type="genus" reg="Leviea">L.</tp:taxon-name-part><tp:taxon-name-part taxon-name-part-type="species" reg="herberti">herberti</tp:taxon-name-part></tp:taxon-name></italic> and <italic><tp:taxon-name><tp:taxon-name-part taxon-name-part-type="genus" reg="Leviea">L.</tp:taxon-name-part><tp:taxon-name-part taxon-name-part-type="species" reg="lornae">lornae</tp:taxon-name-part></tp:taxon-name></italic> in details of the palp: dorsal branch of <abbrev xmlns:xlink="http://www.w3.org/1999/xlink" xlink:title="retrolateral tibial apophysis" id="ABBRID0ELMAI" xlink:type="simple">RTA</abbrev> swollen basally; bulb oval rather than circular, less rotated than <italic><tp:taxon-name><tp:taxon-name-part taxon-name-part-type="genus" reg="Leviea">L.</tp:taxon-name-part><tp:taxon-name-part taxon-name-part-type="species" reg="herberti">herberti</tp:taxon-name-part></tp:taxon-name></italic>.</p></tp:treatment-sec><tp:treatment-sec sec-type="description" id="SECID0E1MAI"><title>Description.</title><p><italic>Male</italic> (holotype). Carapace length 2.08; abdomen length 2.38. Carapace (Fig. <xref ref-type="fig" rid="F5">41</xref>): Like that of <italic><tp:taxon-name><tp:taxon-name-part taxon-name-part-type="genus" reg="Leviea">L.</tp:taxon-name-part><tp:taxon-name-part taxon-name-part-type="species" reg="lornae">lornae</tp:taxon-name-part></tp:taxon-name></italic>. Chelicera: Ectal spur on paturon small. Five retromarginal teeth. Palp (Figs <xref ref-type="fig" rid="F5">38</xref>, <xref ref-type="fig" rid="F5">39</xref>): Bulb compressed slightly laterally to be oval rather than circular. Embolus thick, circling 1.7 times around. First leg tibia with five pairs of ventral spines. Colour in alcohol (Fig. <xref ref-type="fig" rid="F5">41</xref>): much like that of <italic><tp:taxon-name><tp:taxon-name-part taxon-name-part-type="genus" reg="Leviea">L.</tp:taxon-name-part><tp:taxon-name-part taxon-name-part-type="species" reg="herberti">herberti</tp:taxon-name-part></tp:taxon-name></italic>.</p><p><italic>Female</italic>. Unknown.</p><fig id="F4" position="float" orientation="portrait"><label>Figures 34–37.</label><caption><p><tp:taxon-name><tp:taxon-name-part taxon-name-part-type="genus" reg="Leviea">Leviea</tp:taxon-name-part><tp:taxon-name-part taxon-name-part-type="uncertainty-rank">cf.</tp:taxon-name-part><tp:taxon-name-part taxon-name-part-type="species" reg="lornae">lornae</tp:taxon-name-part></tp:taxon-name>, female from Mt. Gahavisuka. <bold>34–36</bold> Living specimen <bold>37</bold> epigyne, ventral view. Scale bars: 0.1 mm (on epigyne); 1.0 mm (otherwise).</p></caption><graphic xmlns:xlink="http://www.w3.org/1999/xlink" xlink:href="zookeys-842-085-g004.jpg" position="float" orientation="portrait" xlink:type="simple" id="oo_298974.jpg"/></fig><fig id="F5" position="float" orientation="portrait"><label>Figures 38–41.</label><caption><p><italic><tp:taxon-name><tp:taxon-name-part taxon-name-part-type="genus" reg="Leviea">Leviea</tp:taxon-name-part><tp:taxon-name-part taxon-name-part-type="species" reg="francesae">francesae</tp:taxon-name-part></tp:taxon-name></italic> sp. n., holotype male. <bold>38, 39</bold> Left palp <bold>38</bold> ventral view <bold>39</bold> retrolateral view of tibia <bold>40</bold> carapace <bold>41</bold> habitus dorsal view; two photographs joined. Scale bars: 0.1 mm (on palp); 1.0 mm (on carapace).</p></caption><graphic xmlns:xlink="http://www.w3.org/1999/xlink" xlink:href="zookeys-842-085-g005.jpg" position="float" orientation="portrait" xlink:type="simple" id="oo_298975.jpg"/></fig></tp:treatment-sec><tp:treatment-sec><!--Section generated to contain objects referenced in tp:taxon-treatment.--><fig id="F11" position="float" orientation="portrait"><label>Figure 90.</label><caption><p>Distribution of levieines in Papua New Guinea.</p></caption><graphic xmlns:xlink="http://www.w3.org/1999/xlink" xlink:href="zookeys-842-085-g011.jpg" position="float" orientation="portrait" xlink:type="simple" id="oo_298981.jpg"/></fig></tp:treatment-sec></tp:taxon-treatment>
