# Supplementary material for: Myrmarachnine jumping spiders of the new subtribe Levieina from Papua New Guinea (Araneae, Salticidae, Myrmarachnini)
Source: Zookeys. 2019 May 7;842:85–112. doi: 10.3897/zookeys.842.32970 (PMC6517365; doi:10.3897/zookeys.842.32970)
Supplement: XML Treatment for Agorioides [file zookeys.842.32970-treatment5.xml]

<!DOCTYPE tp:taxon-treatment
  PUBLIC "-//TaxonX//DTD Taxonomic Treatment Publishing DTD v0 20100105//EN" "tax-treatment-NSO.dtd">
<tp:taxon-treatment xmlns:tp="http://www.plazi.org/taxpub"><tp:treatment-meta><kwd-group><label>Taxon classification</label><kwd><named-content xmlns:xlink="http://www.w3.org/1999/xlink" content-type="kingdom">Animalia</named-content></kwd><kwd><named-content xmlns:xlink="http://www.w3.org/1999/xlink" content-type="order">Araneae</named-content></kwd><kwd><named-content xmlns:xlink="http://www.w3.org/1999/xlink" content-type="family">Salticidae</named-content></kwd></kwd-group><mixed-citation publication-type="journal"><person-group><name><surname>Maddison</surname><given-names>Wayne P.</given-names></name><name><surname>Szűts</surname><given-names>Tamás</given-names></name></person-group><article-title>Myrmarachnine jumping spiders of the new subtribe <tp:taxon-name><tp:taxon-name-part taxon-name-part-type="subtribe">Levieina</tp:taxon-name-part></tp:taxon-name> from Papua New Guinea (<tp:taxon-name><tp:taxon-name-part taxon-name-part-type="order">Araneae</tp:taxon-name-part></tp:taxon-name>, <tp:taxon-name><tp:taxon-name-part taxon-name-part-type="family">Salticidae</tp:taxon-name-part></tp:taxon-name>, <tp:taxon-name><tp:taxon-name-part taxon-name-part-type="tribe">Myrmarachnini</tp:taxon-name-part></tp:taxon-name>)</article-title><source>Zookeys</source><day>07</day><month>5</month><year>2019</year><volume>842</volume><fpage>85</fpage><lpage>112</lpage><pub-id pub-id-type="doi">10.3897/zookeys.842.32970</pub-id></mixed-citation></tp:treatment-meta><tp:nomenclature><tp:taxon-name>
              <tp:taxon-name-part taxon-name-part-type="genus" reg="Agorioides">Agorioides</tp:taxon-name-part>
              <object-id xmlns:xlink="http://www.w3.org/1999/xlink" content-type="zoobank" xlink:type="simple">http://zoobank.org/2CCDC6C4-BBB2-42E1-92F0-8B97BD59EFBC</object-id>
            </tp:taxon-name><tp:taxon-status xmlns:xlink="http://www.w3.org/1999/xlink" xlink:type="simple">gen. n.</tp:taxon-status></tp:nomenclature><tp:treatment-sec sec-type="type species" id="SECID0EPRAI"><title>Type species.</title><p><italic><tp:taxon-name><tp:taxon-name-part taxon-name-part-type="genus" reg="Agorioides">Agorioides</tp:taxon-name-part><tp:taxon-name-part taxon-name-part-type="species" reg="cherubino">cherubino</tp:taxon-name-part></tp:taxon-name></italic> sp. n.</p></tp:treatment-sec><tp:treatment-sec sec-type="etymology" id="SECID0EASAI"><title>Etymology.</title><p>Named for the spiders’ superficial resemblance to <italic><tp:taxon-name><tp:taxon-name-part taxon-name-part-type="genus" reg="Agorius">Agorius</tp:taxon-name-part></tp:taxon-name></italic> Thorell, 1877.</p></tp:treatment-sec><tp:treatment-sec sec-type="diagnosis" id="SECID0ENSAI"><title>Diagnosis.</title><p>Antlike, with concave-sided carapace, swollen first femur, a long ocular quadrangle, long fourth trochanters, and a spinose first tibia. The carapace is sunken inward (concave) between the <abbrev xmlns:xlink="http://www.w3.org/1999/xlink" xlink:title="posterior median eyes" id="ABBRID0ETSAI" xlink:type="simple">PME</abbrev> and <abbrev xmlns:xlink="http://www.w3.org/1999/xlink" xlink:title="posterior lateral eyes" id="ABBRID0EXSAI" xlink:type="simple">PLE</abbrev>, leaving the <abbrev xmlns:xlink="http://www.w3.org/1999/xlink" xlink:title="posterior lateral eyes" id="ABBRID0E2SAI" xlink:type="simple">PLE</abbrev> on prominent tubercles, and yielding a constriction that resembles that of hisponine salticids. The femur of the first leg is shaped like a bird’s lower leg (“drumstick”), swollen in the proximal half but thin distally. The length of the ocular quadrangle is distinctly more than half the length of the carapace. The fourth trochanter is unusually long, longer than either the coxa or the fourth tarsus. Unlike <italic><tp:taxon-name><tp:taxon-name-part taxon-name-part-type="genus" reg="Leviea">Leviea</tp:taxon-name-part></tp:taxon-name></italic> and <italic><tp:taxon-name><tp:taxon-name-part taxon-name-part-type="genus" reg="Papuamyr">Papuamyr</tp:taxon-name-part></tp:taxon-name></italic>, the paturon of the chelicera lacks an ectal spur, and the first tibia has many pairs of long macrosetae; both of these features can be found in some species of <tp:taxon-name><tp:taxon-name-part taxon-name-part-type="subtribe">Myrmarachnina</tp:taxon-name-part></tp:taxon-name>.</p></tp:treatment-sec><tp:treatment-sec sec-type="remarks" id="SECID0ESTAI"><title>Remarks.</title><p>The two species described are closely similar, but distinct in the form of the palp, shape of the carapace, and in colour. They were found only seven km apart, but at distinct elevations (570 m vs. ca. 1000 m). In other salticid genera, closely related species have been observed to segregate along such an elevational gradient in the same area (e.g., <italic><tp:taxon-name><tp:taxon-name-part taxon-name-part-type="genus" reg="Cucudeta">Cucudeta</tp:taxon-name-part><tp:taxon-name-part taxon-name-part-type="species" reg="zabkai">zabkai</tp:taxon-name-part></tp:taxon-name></italic> Maddison, 2009 vs. <italic><tp:taxon-name><tp:taxon-name-part taxon-name-part-type="genus" reg="Cucudeta">Cucudeta</tp:taxon-name-part><tp:taxon-name-part taxon-name-part-type="species" reg="uzet">uzet</tp:taxon-name-part></tp:taxon-name></italic> Maddison, 2009 at 1170 m vs. 1450 m [<xref ref-type="bibr" rid="B20">Maddison 2009</xref>]).</p></tp:treatment-sec><ref-list><ref id="B20"><mixed-citation xmlns:xlink="http://www.w3.org/1999/xlink" xlink:type="simple"><person-group><name name-style="western"><surname>Maddison</surname><given-names>WP</given-names></name></person-group> (<year>2009</year>) <article-title>New cocalodine jumping spiders from Papua New Guinea (<tp:taxon-name><tp:taxon-name-part taxon-name-part-type="order">Araneae</tp:taxon-name-part></tp:taxon-name>: <tp:taxon-name><tp:taxon-name-part taxon-name-part-type="family">Salticidae</tp:taxon-name-part></tp:taxon-name>: <tp:taxon-name><tp:taxon-name-part taxon-name-part-type="subfamily">Cocalodinae</tp:taxon-name-part></tp:taxon-name>).</article-title><source>Zootaxa</source><volume>2021</volume>: <fpage>1</fpage>–<lpage>22</lpage>. <ext-link xlink:type="simple" ext-link-type="doi" xlink:href="10.11646/zootaxa.4200.3.9">https://doi.org/10.11646/zootaxa.4200.3.9</ext-link></mixed-citation></ref></ref-list></tp:taxon-treatment>
