# Supplementary material for: Myrmarachnine jumping spiders of the new subtribe Levieina from Papua New Guinea (Araneae, Salticidae, Myrmarachnini)
Source: Zookeys. 2019 May 7;842:85–112. doi: 10.3897/zookeys.842.32970 (PMC6517365; doi:10.3897/zookeys.842.32970)
Supplement: XML Treatment for Agorioides cherubino [file zookeys.842.32970-treatment6.xml]

<!DOCTYPE tp:taxon-treatment
  PUBLIC "-//TaxonX//DTD Taxonomic Treatment Publishing DTD v0 20100105//EN" "tax-treatment-NSO.dtd">
<tp:taxon-treatment xmlns:tp="http://www.plazi.org/taxpub"><tp:treatment-meta><kwd-group><label>Taxon classification</label><kwd><named-content xmlns:xlink="http://www.w3.org/1999/xlink" content-type="kingdom">Animalia</named-content></kwd><kwd><named-content xmlns:xlink="http://www.w3.org/1999/xlink" content-type="order">Araneae</named-content></kwd><kwd><named-content xmlns:xlink="http://www.w3.org/1999/xlink" content-type="family">Salticidae</named-content></kwd></kwd-group><mixed-citation publication-type="journal"><person-group><name><surname>Maddison</surname><given-names>Wayne P.</given-names></name><name><surname>Szűts</surname><given-names>Tamás</given-names></name></person-group><article-title>Myrmarachnine jumping spiders of the new subtribe <tp:taxon-name><tp:taxon-name-part taxon-name-part-type="subtribe">Levieina</tp:taxon-name-part></tp:taxon-name> from Papua New Guinea (<tp:taxon-name><tp:taxon-name-part taxon-name-part-type="order">Araneae</tp:taxon-name-part></tp:taxon-name>, <tp:taxon-name><tp:taxon-name-part taxon-name-part-type="family">Salticidae</tp:taxon-name-part></tp:taxon-name>, <tp:taxon-name><tp:taxon-name-part taxon-name-part-type="tribe">Myrmarachnini</tp:taxon-name-part></tp:taxon-name>)</article-title><source>Zookeys</source><day>07</day><month>5</month><year>2019</year><volume>842</volume><fpage>85</fpage><lpage>112</lpage><pub-id pub-id-type="doi">10.3897/zookeys.842.32970</pub-id></mixed-citation></tp:treatment-meta><tp:nomenclature><tp:taxon-name>
              <tp:taxon-name-part taxon-name-part-type="genus" reg="Agorioides">Agorioides</tp:taxon-name-part>
              <tp:taxon-name-part taxon-name-part-type="species" reg="cherubino">cherubino</tp:taxon-name-part>
              <object-id xmlns:xlink="http://www.w3.org/1999/xlink" content-type="zoobank" xlink:type="simple">http://zoobank.org/3AFED112-EFEE-4DE7-91C8-C3C1246D9CC4</object-id>
            </tp:taxon-name><tp:taxon-status xmlns:xlink="http://www.w3.org/1999/xlink" xlink:type="simple">sp. n.</tp:taxon-status><xref ref-type="fig" rid="F6">Figs 42–50</xref><xref ref-type="fig" rid="F11">, 90</xref></tp:nomenclature><tp:treatment-sec sec-type="type material" id="SECID0ECWAI"><title>Type material.</title><p><italic>Holotype</italic>: male in <named-content xmlns:xlink="http://www.w3.org/1999/xlink" content-type="dwc:institutional_code" xlink:type="simple">UBC–SEM</named-content>, specimen code PNG2008-2854, with data PAPUA NEW GUINEA: Southern Highlands Province: Putuwé, junction of Lagaip &amp; Uruwabwa Rivers. <named-content xmlns:xlink="http://www.w3.org/1999/xlink" content-type="dwc:verbatimCoordinates" xlink:type="simple"><named-content content-type="geo-json" specific-use="{&#34;type&#34;:&#34;Point&#34;,&#34;coordinates&#34;:[142.532000,-5.231000]}" id="NCID0ESWAI" xlink:type="simple">5.231 S 142.532 E</named-content></named-content>. 570 m a.s.l. 23–26 July 2008. W Maddison &amp; Luc Fimo Tuki leg. WPM#08-019. On leaf litter.</p></tp:treatment-sec><tp:treatment-sec sec-type="etymology" id="SECID0EXWAI"><title>Etymology.</title><p>In the Levis’ country home they hosted many animals, domesticated and not. One of these was a dog of multifarious ancestry, Cherubino, named after the character in Mozart’s opera <italic>The Marriage of Figaro</italic>. The spider resembles the dog in having a hairy, grizzled appearance.</p></tp:treatment-sec><tp:treatment-sec sec-type="diagnosis" id="SECID0E6WAI"><title>Diagnosis.</title><p>Differs from <italic><tp:taxon-name><tp:taxon-name-part taxon-name-part-type="genus" reg="Agorioides">A.</tp:taxon-name-part><tp:taxon-name-part taxon-name-part-type="species" reg="papagena">papagena</tp:taxon-name-part></tp:taxon-name></italic> in having the tibia of the male palp distinctly narrower than the cymbium (Figs <xref ref-type="fig" rid="F6">42</xref> vs. 51), the cephalic area distinctly higher (Figs <xref ref-type="fig" rid="F6">44</xref> vs. 53), and in the black body with a dusting of white setae. The bulb of the palp is rotated slightly more than in <italic><tp:taxon-name><tp:taxon-name-part taxon-name-part-type="genus" reg="Agorioides">A.</tp:taxon-name-part><tp:taxon-name-part taxon-name-part-type="species" reg="papagena">papagena</tp:taxon-name-part></tp:taxon-name></italic> (see Diagnosis for that species).</p></tp:treatment-sec><tp:treatment-sec sec-type="description" id="SECID0EDYAI"><title>Description.</title><p><italic>Male</italic> (holotype). Carapace length 2.16; abdomen length 2.27. Carapace (Figs <xref ref-type="fig" rid="F6">44–50</xref>): Strangely shaped, as described for the genus, with a constriction between the <abbrev xmlns:xlink="http://www.w3.org/1999/xlink" xlink:title="posterior median eyes" id="ABBRID0EPYAI" xlink:type="simple">PME</abbrev> and <abbrev xmlns:xlink="http://www.w3.org/1999/xlink" xlink:title="posterior lateral eyes" id="ABBRID0ETYAI" xlink:type="simple">PLE</abbrev>. Thoracic hump prominent (Fig. <xref ref-type="fig" rid="F6">44</xref>). Ocular quadrangle occupies more than half of the length of the carapace. Clypeus extremely narrow. Chelicera: Vertical, simple. Teeth not examined for fear of damaging the specimen. Palp (Figs <xref ref-type="fig" rid="F6">42</xref>, <xref ref-type="fig" rid="F6">43</xref>): Embolus wrapping around bulb more than once; <abbrev xmlns:xlink="http://www.w3.org/1999/xlink" xlink:title="retrolateral tibial apophysis" id="ABBRID0EDZAI" xlink:type="simple">RTA</abbrev> simple and unbranched. Legs with relatively few short setae, except a greater density yields weak fringes beneath metatarsi and tarsi 2–4 and tibiae 3–4. First tibia with seven pairs of long ventral macrosetae; first metatarsus with two pairs. First femur distinctly swollen in proximal half, shaped like a bird leg’s drumstick (Figs <xref ref-type="fig" rid="F6">47</xref>, <xref ref-type="fig" rid="F6">49</xref>). Fourth trochanters distinctly longest, longer than the fourth tarsi (Figs <xref ref-type="fig" rid="F6">44</xref>, <xref ref-type="fig" rid="F6">48</xref>). Colour in life (Figs <xref ref-type="fig" rid="F6">48–50</xref>): Black body with fully or partly erect white setae on the sides and back of the carapace, the abdomen, and the femora of the fourth legs. First and fourth femora black; other segments translucent white to honey with darker lines or patches. Colour in alcohol (Figs <xref ref-type="fig" rid="F6">44–47</xref>): Carapace brown with black around eyes. Abdomen black except paler around the constriction and anteriorly. Clypeus dark, with only a few setae. Chelicerae honey coloured. Palp black. Legs pale except black on proximal half of first femur, brown to black fourth femur, and black lines on anterior faces of legs 2–4 and posterior faces of legs 3 and 4.</p><p><italic>Female.</italic> Unknown.</p></tp:treatment-sec><tp:treatment-sec sec-type="material" id="SECID0ED1AI"><title>Additional material examined.</title><p>One penultimate instar male (specimen PNG2008-2765, in <named-content xmlns:xlink="http://www.w3.org/1999/xlink" content-type="dwc:institutional_code" xlink:type="simple">UBC–SEM</named-content>), with same data as holotype, also from leaf litter. It has a black body and leg markings as in holotype, but is more glabrous, with only a few white setae.</p><fig id="F6" position="float" orientation="portrait"><label>Figures 42–50.</label><caption><p><italic><tp:taxon-name><tp:taxon-name-part taxon-name-part-type="genus" reg="Agorioides">Agorioides</tp:taxon-name-part><tp:taxon-name-part taxon-name-part-type="species" reg="cherubino">cherubino</tp:taxon-name-part></tp:taxon-name></italic> sp. n., holotype male. <bold>42, 43</bold> Left palp <bold>42</bold> ventral view <bold>43</bold> retrolateral view of tibia <bold>44–46</bold> carapace <bold>44</bold> lateral view <bold>45</bold> dorsal view <bold>46</bold> oblique dorsal-lateral view <bold>47</bold> male habitus, dorsal view <bold>48–50</bold> living specimen. Scale bars: 0.1 mm (on genitalia); 1.0 mm (otherwise).</p></caption><graphic xmlns:xlink="http://www.w3.org/1999/xlink" xlink:href="zookeys-842-085-g006.jpg" position="float" orientation="portrait" xlink:type="simple" id="oo_298976.jpg"/></fig></tp:treatment-sec><tp:treatment-sec><!--Section generated to contain objects referenced in tp:taxon-treatment.--><fig id="F11" position="float" orientation="portrait"><label>Figure 90.</label><caption><p>Distribution of levieines in Papua New Guinea.</p></caption><graphic xmlns:xlink="http://www.w3.org/1999/xlink" xlink:href="zookeys-842-085-g011.jpg" position="float" orientation="portrait" xlink:type="simple" id="oo_298981.jpg"/></fig></tp:treatment-sec></tp:taxon-treatment>
