# Supplementary material for: Myrmarachnine jumping spiders of the new subtribe Levieina from Papua New Guinea (Araneae, Salticidae, Myrmarachnini)
Source: Zookeys. 2019 May 7;842:85–112. doi: 10.3897/zookeys.842.32970 (PMC6517365; doi:10.3897/zookeys.842.32970)
Supplement: XML Treatment for Agorioides papagena [file zookeys.842.32970-treatment7.xml]

<!DOCTYPE tp:taxon-treatment
  PUBLIC "-//TaxonX//DTD Taxonomic Treatment Publishing DTD v0 20100105//EN" "tax-treatment-NSO.dtd">
<tp:taxon-treatment xmlns:tp="http://www.plazi.org/taxpub"><tp:treatment-meta><kwd-group><label>Taxon classification</label><kwd><named-content xmlns:xlink="http://www.w3.org/1999/xlink" content-type="kingdom">Animalia</named-content></kwd><kwd><named-content xmlns:xlink="http://www.w3.org/1999/xlink" content-type="order">Araneae</named-content></kwd><kwd><named-content xmlns:xlink="http://www.w3.org/1999/xlink" content-type="family">Salticidae</named-content></kwd></kwd-group><mixed-citation publication-type="journal"><person-group><name><surname>Maddison</surname><given-names>Wayne P.</given-names></name><name><surname>Szűts</surname><given-names>Tamás</given-names></name></person-group><article-title>Myrmarachnine jumping spiders of the new subtribe <tp:taxon-name><tp:taxon-name-part taxon-name-part-type="subtribe">Levieina</tp:taxon-name-part></tp:taxon-name> from Papua New Guinea (<tp:taxon-name><tp:taxon-name-part taxon-name-part-type="order">Araneae</tp:taxon-name-part></tp:taxon-name>, <tp:taxon-name><tp:taxon-name-part taxon-name-part-type="family">Salticidae</tp:taxon-name-part></tp:taxon-name>, <tp:taxon-name><tp:taxon-name-part taxon-name-part-type="tribe">Myrmarachnini</tp:taxon-name-part></tp:taxon-name>)</article-title><source>Zookeys</source><day>07</day><month>5</month><year>2019</year><volume>842</volume><fpage>85</fpage><lpage>112</lpage><pub-id pub-id-type="doi">10.3897/zookeys.842.32970</pub-id></mixed-citation></tp:treatment-meta><tp:nomenclature><tp:taxon-name>
              <tp:taxon-name-part taxon-name-part-type="genus" reg="Agorioides">Agorioides</tp:taxon-name-part>
              <tp:taxon-name-part taxon-name-part-type="species" reg="papagena">papagena</tp:taxon-name-part>
              <object-id xmlns:xlink="http://www.w3.org/1999/xlink" content-type="zoobank" xlink:type="simple">http://zoobank.org/15AE375D-818D-42F9-AE96-3A5B9097F659</object-id>
            </tp:taxon-name><tp:taxon-status xmlns:xlink="http://www.w3.org/1999/xlink" xlink:type="simple">sp. n.</tp:taxon-status><xref ref-type="fig" rid="F7">Figs 51–59</xref><xref ref-type="fig" rid="F11">, 90</xref></tp:nomenclature><tp:treatment-sec sec-type="type material" id="SECID0EI4AI"><title>Type material.</title><p><italic>Holotype</italic>: male in <named-content xmlns:xlink="http://www.w3.org/1999/xlink" content-type="dwc:institutional_code" xlink:type="simple">UBC–SEM</named-content>, specimen code PNG2008-1706 and DNA voucher code d253, with data PAPUA NEW GUINEA: Southern Highlands Province: Tualapa, near Wanakipa. <named-content xmlns:xlink="http://www.w3.org/1999/xlink" content-type="dwc:verbatimCoordinates" xlink:type="simple"><named-content content-type="geo-json" specific-use="{&#34;type&#34;:&#34;Point&#34;,&#34;coordinates&#34;:[142.498000,-5.283000]}" id="NCID0EY4AI" xlink:type="simple">5.283 S 142.498 E</named-content></named-content>. 1000–1100 m a.s.l. 11–22 July 2008. W Maddison &amp; Luc Fimo Tuki leg. WPM#08-008. Forest interior and riverside on leaf litter.</p></tp:treatment-sec><tp:treatment-sec sec-type="etymology" id="SECID0E44AI"><title>Etymology.</title><p>The Levis’ love of opera was reflected in their animals’ names, including their dog Papagena, named after the character in Mozart’s <italic>The Magic Flute</italic>. The spider does not look like the dog or the opera character. Although the holotype is a male, the species is named for the female that remains to be found.</p></tp:treatment-sec><tp:treatment-sec sec-type="diagnosis" id="SECID0EF5AI"><title>Diagnosis.</title><p>Differs from <italic><tp:taxon-name><tp:taxon-name-part taxon-name-part-type="genus" reg="Agorioides">A.</tp:taxon-name-part><tp:taxon-name-part taxon-name-part-type="species" reg="cherubino">cherubino</tp:taxon-name-part></tp:taxon-name></italic> in having the tibia of the male palp almost as wide as the cymbium (Fig. <xref ref-type="fig" rid="F7">51</xref>), flatter profile of the carapace (Fig. <xref ref-type="fig" rid="F7">53</xref>), and a distinctly orange body and legs. The bulb of the palp is rotated less in <italic><tp:taxon-name><tp:taxon-name-part taxon-name-part-type="genus" reg="Agorioides">A.</tp:taxon-name-part><tp:taxon-name-part taxon-name-part-type="species" reg="papagena">papagena</tp:taxon-name-part></tp:taxon-name></italic> than in <italic><tp:taxon-name><tp:taxon-name-part taxon-name-part-type="genus" reg="Agorioides">A.</tp:taxon-name-part><tp:taxon-name-part taxon-name-part-type="species" reg="cherubino">cherubino</tp:taxon-name-part></tp:taxon-name></italic>, as seen by the orientation of the spermophores in Fig. <xref ref-type="fig" rid="F7">51</xref> versus Fig. <xref ref-type="fig" rid="F6">42</xref>. Although this could be due to a slight expansion of the palp of the one known specimen of <italic><tp:taxon-name><tp:taxon-name-part taxon-name-part-type="genus" reg="Agorioides">A.</tp:taxon-name-part><tp:taxon-name-part taxon-name-part-type="species" reg="papagena">papagena</tp:taxon-name-part></tp:taxon-name></italic>, suggested by the offset of the tip of its embolus from the cymbial apical groove, this offset is of lesser angle than the difference in spermophore orientation.</p></tp:treatment-sec><tp:treatment-sec sec-type="description" id="SECID0EHABI"><title>Description.</title><p><italic>Male</italic> (holotype). Carapace length 2.84; abdomen length 3.24. Structure of body, legs as in <italic><tp:taxon-name><tp:taxon-name-part taxon-name-part-type="genus" reg="Agorioides">A.</tp:taxon-name-part><tp:taxon-name-part taxon-name-part-type="species" reg="cherubino">cherubino</tp:taxon-name-part></tp:taxon-name></italic> (Figs <xref ref-type="fig" rid="F7">53–57</xref>), with first leg having swollen femur (Figs <xref ref-type="fig" rid="F7">57</xref>, <xref ref-type="fig" rid="F7">58</xref>). Chelicera (Fig. <xref ref-type="fig" rid="F7">54</xref>): Vertical, though robust. Four retromarginal teeth. Palp (Figs <xref ref-type="fig" rid="F7">51</xref>, <xref ref-type="fig" rid="F7">52</xref>): Embolus wrapping around bulb more than once; <abbrev xmlns:xlink="http://www.w3.org/1999/xlink" xlink:title="retrolateral tibial apophysis" id="ABBRID0ESBBI" xlink:type="simple">RTA</abbrev> simple and unbranched. Tibia distinctly wider than in <italic><tp:taxon-name><tp:taxon-name-part taxon-name-part-type="genus" reg="Agorioides">A.</tp:taxon-name-part><tp:taxon-name-part taxon-name-part-type="species" reg="cherubino">cherubino</tp:taxon-name-part></tp:taxon-name></italic>. Colour in life (Fig. <xref ref-type="fig" rid="F7">58</xref>): Orange, darkening to brown on the abdomen and with black around the eyes. Swollen femur of the first leg particularly bright orange. Some partially-erect white setae on carapace sides beneath the eyes, on thorax, and on fourth femora, but not as dense or distinct as in <italic><tp:taxon-name><tp:taxon-name-part taxon-name-part-type="genus" reg="Agorioides">A.</tp:taxon-name-part><tp:taxon-name-part taxon-name-part-type="species" reg="cherubino">cherubino</tp:taxon-name-part></tp:taxon-name></italic>. Colour in alcohol (Figs <xref ref-type="fig" rid="F7">53</xref>, <xref ref-type="fig" rid="F7">54</xref>, <xref ref-type="fig" rid="F7">56</xref>, <xref ref-type="fig" rid="F7">57</xref>): Except for black around the eyes, carapace, legs and palpi are orange, darkest on the thorax and palest at the leg tarsi. Abdomen a muted orangish gray.</p><p><italic>Female.</italic> Unknown.</p></tp:treatment-sec><tp:treatment-sec sec-type="material" id="SECID0EEDBI"><title>Additional material examined.</title><p>One juvenile (specimen PNG2008-1676, in <named-content xmlns:xlink="http://www.w3.org/1999/xlink" content-type="dwc:institutional_code" xlink:type="simple">UBC–SEM</named-content>, Fig. <xref ref-type="fig" rid="F7">59</xref>), similarly coloured, with same data as holotype, on leaf litter.</p><fig id="F7" position="float" orientation="portrait"><label>Figures 51–59.</label><caption><p><italic><tp:taxon-name><tp:taxon-name-part taxon-name-part-type="genus" reg="Agorioides">Agorioides</tp:taxon-name-part><tp:taxon-name-part taxon-name-part-type="species" reg="papagena">papagena</tp:taxon-name-part></tp:taxon-name></italic> sp. n., holotype male except for <bold>59</bold> (juvenile). <bold>51, 52</bold> Left palp: <bold>51</bold> ventral view <bold>52</bold> retrolateral view of tibia <bold>53</bold> Carapace, lateral view. <bold>54</bold> Frontal-lateral view <bold>55, 56</bold> dorsal habitus <bold>57</bold> first leg, prolateral view (two photographs joined at broken patella-tibia joint) <bold>58</bold> living holotype <bold>59</bold> juvenile from type locality. Scale bars: 0.1 mm (on genitalia); 1.0 mm (otherwise).</p></caption><graphic xmlns:xlink="http://www.w3.org/1999/xlink" xlink:href="zookeys-842-085-g007.jpg" position="float" orientation="portrait" xlink:type="simple" id="oo_298977.jpg"/></fig></tp:treatment-sec><tp:treatment-sec><!--Section generated to contain objects referenced in tp:taxon-treatment.--><fig id="F11" position="float" orientation="portrait"><label>Figure 90.</label><caption><p>Distribution of levieines in Papua New Guinea.</p></caption><graphic xmlns:xlink="http://www.w3.org/1999/xlink" xlink:href="zookeys-842-085-g011.jpg" position="float" orientation="portrait" xlink:type="simple" id="oo_298981.jpg"/></fig><fig id="F6" position="float" orientation="portrait"><label>Figures 42–50.</label><caption><p><italic><tp:taxon-name><tp:taxon-name-part taxon-name-part-type="genus" reg="Agorioides">Agorioides</tp:taxon-name-part><tp:taxon-name-part taxon-name-part-type="species" reg="cherubino">cherubino</tp:taxon-name-part></tp:taxon-name></italic> sp. n., holotype male. <bold>42, 43</bold> Left palp <bold>42</bold> ventral view <bold>43</bold> retrolateral view of tibia <bold>44–46</bold> carapace <bold>44</bold> lateral view <bold>45</bold> dorsal view <bold>46</bold> oblique dorsal-lateral view <bold>47</bold> male habitus, dorsal view <bold>48–50</bold> living specimen. Scale bars: 0.1 mm (on genitalia); 1.0 mm (otherwise).</p></caption><graphic xmlns:xlink="http://www.w3.org/1999/xlink" xlink:href="zookeys-842-085-g006.jpg" position="float" orientation="portrait" xlink:type="simple" id="oo_298976.jpg"/></fig></tp:treatment-sec></tp:taxon-treatment>
