# Supplementary material for: Myrmarachnine jumping spiders of the new subtribe Levieina from Papua New Guinea (Araneae, Salticidae, Myrmarachnini)
Source: Zookeys. 2019 May 7;842:85–112. doi: 10.3897/zookeys.842.32970 (PMC6517365; doi:10.3897/zookeys.842.32970)
Supplement: XML Treatment for Agorioides [file zookeys.842.32970-treatment8.xml]

<!DOCTYPE tp:taxon-treatment
  PUBLIC "-//TaxonX//DTD Taxonomic Treatment Publishing DTD v0 20100105//EN" "tax-treatment-NSO.dtd">
<tp:taxon-treatment xmlns:tp="http://www.plazi.org/taxpub"><tp:treatment-meta><kwd-group><label>Taxon classification</label><kwd><named-content xmlns:xlink="http://www.w3.org/1999/xlink" content-type="kingdom">Animalia</named-content></kwd><kwd><named-content xmlns:xlink="http://www.w3.org/1999/xlink" content-type="order">Araneae</named-content></kwd><kwd><named-content xmlns:xlink="http://www.w3.org/1999/xlink" content-type="family">Salticidae</named-content></kwd></kwd-group><mixed-citation publication-type="journal"><person-group><name><surname>Maddison</surname><given-names>Wayne P.</given-names></name><name><surname>Szűts</surname><given-names>Tamás</given-names></name></person-group><article-title>Myrmarachnine jumping spiders of the new subtribe <tp:taxon-name><tp:taxon-name-part taxon-name-part-type="subtribe">Levieina</tp:taxon-name-part></tp:taxon-name> from Papua New Guinea (<tp:taxon-name><tp:taxon-name-part taxon-name-part-type="order">Araneae</tp:taxon-name-part></tp:taxon-name>, <tp:taxon-name><tp:taxon-name-part taxon-name-part-type="family">Salticidae</tp:taxon-name-part></tp:taxon-name>, <tp:taxon-name><tp:taxon-name-part taxon-name-part-type="tribe">Myrmarachnini</tp:taxon-name-part></tp:taxon-name>)</article-title><source>Zookeys</source><day>07</day><month>5</month><year>2019</year><volume>842</volume><fpage>85</fpage><lpage>112</lpage><pub-id pub-id-type="doi">10.3897/zookeys.842.32970</pub-id></mixed-citation></tp:treatment-meta><tp:nomenclature><tp:taxon-name>
              <tp:taxon-name-part taxon-name-part-type="genus" reg="Agorioides">Agorioides</tp:taxon-name-part>
            </tp:taxon-name><tp:taxon-authority>sp.</tp:taxon-authority><xref ref-type="fig" rid="F8">Figs 60–65</xref><xref ref-type="fig" rid="F11">, 90</xref></tp:nomenclature><tp:treatment-sec sec-type="description" id="SECID0EHGBI"><title>Description.</title><p>A single large female from the Muller Range is clearly an <italic><tp:taxon-name><tp:taxon-name-part taxon-name-part-type="genus" reg="Agorioides">Agorioides</tp:taxon-name-part></tp:taxon-name></italic> by carapace shape and long fourth trochanters (the first legs are missing), but is not formally described here because the specimen is missing most of its legs. It seems likely to represent a distinct species, as it has a carapace that is flatter (Fig. <xref ref-type="fig" rid="F8">65</xref>) than that of the two described above. It is notably larger than <italic><tp:taxon-name><tp:taxon-name-part taxon-name-part-type="genus" reg="Agorioides">A.</tp:taxon-name-part><tp:taxon-name-part taxon-name-part-type="species" reg="cherubino">cherubino</tp:taxon-name-part></tp:taxon-name></italic> (carapace 3.00, abdomen 3.43). Its epigyne is typical myrmarachnine, with the <abbrev xmlns:xlink="http://www.w3.org/1999/xlink" xlink:title="retrolateral tibial apophysis" id="ABBRID0EDHBI" xlink:type="simple">RTA</abbrev> pocket displaced anteriorly (Figs <xref ref-type="fig" rid="F8">62</xref>, <xref ref-type="fig" rid="F8">63</xref>). Its data are: PAPUA NEW GUINEA: Western Province: Muller Range, Camp 1, Gugusu. <named-content xmlns:xlink="http://www.w3.org/1999/xlink" content-type="dwc:verbatimCoordinates" xlink:type="simple"><named-content content-type="geo-json" specific-use="{&#34;type&#34;:&#34;Point&#34;,&#34;coordinates&#34;:[142.263300,-5.729200]}" id="NCID0ESHBI" xlink:type="simple">05.7292S, 142.2633E</named-content></named-content>. 515m elev. 4–11 September 2009. I Agnarsson leg.</p><fig id="F8" position="float" orientation="portrait"><label>Figures 60–65.</label><caption><p><italic><tp:taxon-name><tp:taxon-name-part taxon-name-part-type="genus" reg="Agorioides">Agorioides</tp:taxon-name-part></tp:taxon-name></italic> sp., female from Gugusu, Muller Range. <bold>60</bold> Habitus, dorsal view <bold>61</bold> carapace, dorsal view <bold>62</bold> epigyne, ventral view <bold>63</bold> cleared vulva, dorsal view <bold>64</bold> carapace, oblique dorsal-lateral view <bold>65</bold> carapace, lateral view. Scale bars: 0.1 mm (on genitalia); 1.0 mm (otherwise).</p></caption><graphic xmlns:xlink="http://www.w3.org/1999/xlink" xlink:href="zookeys-842-085-g008.jpg" position="float" orientation="portrait" xlink:type="simple" id="oo_298978.jpg"/></fig></tp:treatment-sec><tp:treatment-sec><!--Section generated to contain objects referenced in tp:taxon-treatment.--><fig id="F11" position="float" orientation="portrait"><label>Figure 90.</label><caption><p>Distribution of levieines in Papua New Guinea.</p></caption><graphic xmlns:xlink="http://www.w3.org/1999/xlink" xlink:href="zookeys-842-085-g011.jpg" position="float" orientation="portrait" xlink:type="simple" id="oo_298981.jpg"/></fig></tp:treatment-sec></tp:taxon-treatment>
