# Supplementary material for: Myrmarachnine jumping spiders of the new subtribe Levieina from Papua New Guinea (Araneae, Salticidae, Myrmarachnini)
Source: Zookeys. 2019 May 7;842:85–112. doi: 10.3897/zookeys.842.32970 (PMC6517365; doi:10.3897/zookeys.842.32970)
Supplement: XML Treatment for Papuamyr [file zookeys.842.32970-treatment9.xml]

<!DOCTYPE tp:taxon-treatment
  PUBLIC "-//TaxonX//DTD Taxonomic Treatment Publishing DTD v0 20100105//EN" "tax-treatment-NSO.dtd">
<tp:taxon-treatment xmlns:tp="http://www.plazi.org/taxpub"><tp:treatment-meta><kwd-group><label>Taxon classification</label><kwd><named-content xmlns:xlink="http://www.w3.org/1999/xlink" content-type="kingdom">Animalia</named-content></kwd><kwd><named-content xmlns:xlink="http://www.w3.org/1999/xlink" content-type="order">Araneae</named-content></kwd><kwd><named-content xmlns:xlink="http://www.w3.org/1999/xlink" content-type="family">Salticidae</named-content></kwd></kwd-group><mixed-citation publication-type="journal"><person-group><name><surname>Maddison</surname><given-names>Wayne P.</given-names></name><name><surname>Szűts</surname><given-names>Tamás</given-names></name></person-group><article-title>Myrmarachnine jumping spiders of the new subtribe <tp:taxon-name><tp:taxon-name-part taxon-name-part-type="subtribe">Levieina</tp:taxon-name-part></tp:taxon-name> from Papua New Guinea (<tp:taxon-name><tp:taxon-name-part taxon-name-part-type="order">Araneae</tp:taxon-name-part></tp:taxon-name>, <tp:taxon-name><tp:taxon-name-part taxon-name-part-type="family">Salticidae</tp:taxon-name-part></tp:taxon-name>, <tp:taxon-name><tp:taxon-name-part taxon-name-part-type="tribe">Myrmarachnini</tp:taxon-name-part></tp:taxon-name>)</article-title><source>Zookeys</source><day>07</day><month>5</month><year>2019</year><volume>842</volume><fpage>85</fpage><lpage>112</lpage><pub-id pub-id-type="doi">10.3897/zookeys.842.32970</pub-id></mixed-citation></tp:treatment-meta><tp:nomenclature><tp:taxon-name>
              <tp:taxon-name-part taxon-name-part-type="genus" reg="Papuamyr">Papuamyr</tp:taxon-name-part>
              <object-id xmlns:xlink="http://www.w3.org/1999/xlink" content-type="zoobank" xlink:type="simple">http://zoobank.org/D0A7CD62-1349-4A0D-858D-8EB52020A454</object-id>
            </tp:taxon-name><tp:taxon-status xmlns:xlink="http://www.w3.org/1999/xlink" xlink:type="simple">gen. n.</tp:taxon-status></tp:nomenclature><tp:treatment-sec sec-type="type species" id="SECID0E1JBI"><title>Type species.</title><p><italic><tp:taxon-name><tp:taxon-name-part taxon-name-part-type="genus" reg="Papuamyr">Papuamyr</tp:taxon-name-part><tp:taxon-name-part taxon-name-part-type="species" reg="omhifosga">omhifosga</tp:taxon-name-part></tp:taxon-name></italic> sp. n.</p></tp:treatment-sec><tp:treatment-sec sec-type="etymology" id="SECID0ELKBI"><title>Etymology.</title><p>A blend of Papua and the first syllable of the name of the related genus <italic><tp:taxon-name><tp:taxon-name-part taxon-name-part-type="genus" reg="Myrmarachne">Myrmarachne</tp:taxon-name-part></tp:taxon-name></italic>. To be treated as feminine, as is <italic><tp:taxon-name><tp:taxon-name-part taxon-name-part-type="genus" reg="Myrmarachne">Myrmarachne</tp:taxon-name-part></tp:taxon-name></italic>.</p></tp:treatment-sec><tp:treatment-sec sec-type="diagnosis" id="SECID0E6KBI"><title>Diagnosis.</title><p>Small antlike salticids with somewhat swollen male first legs, vertical and excavated male chelicerae with an ectal spur on the paturon, a round bulb on the palp, and a relatively long <abbrev xmlns:xlink="http://www.w3.org/1999/xlink" xlink:title="retrolateral tibial apophysis" id="ABBRID0EFLBI" xlink:type="simple">RTA</abbrev>. In contrast, the <italic><tp:taxon-name><tp:taxon-name-part taxon-name-part-type="genus" reg="Ligonipes">Ligonipes</tp:taxon-name-part></tp:taxon-name></italic> group of genera has the bulb of the male palp compressed laterally (<xref ref-type="bibr" rid="B7">Davies and Żabka 1989</xref>: figs 7 and 9), while most <italic><tp:taxon-name><tp:taxon-name-part taxon-name-part-type="genus" reg="Myrmarachne">Myrmarachne</tp:taxon-name-part></tp:taxon-name></italic> males have projecting chelicerae and thin first legs. An apparent synapomorphy uniting the two <italic><tp:taxon-name><tp:taxon-name-part taxon-name-part-type="genus" reg="Papuamyr">Papuamyr</tp:taxon-name-part></tp:taxon-name></italic> species described below is a complex fold in the embolus at the point where it crosses over previous loops before terminating (see black arrows in Figs <xref ref-type="fig" rid="F9">70</xref> and <xref ref-type="fig" rid="F10">78</xref>).</p></tp:treatment-sec><tp:treatment-sec sec-type="remarks" id="SECID0EKMBI"><title>Remarks.</title><p><italic><tp:taxon-name><tp:taxon-name-part taxon-name-part-type="genus" reg="Papuamyr">Papuamyr</tp:taxon-name-part></tp:taxon-name></italic> lacks the morphological diagnostic characters of the <tp:taxon-name><tp:taxon-name-part taxon-name-part-type="subtribe">Ligonipedina</tp:taxon-name-part></tp:taxon-name> and <tp:taxon-name><tp:taxon-name-part taxon-name-part-type="subtribe">Myrmarachnina</tp:taxon-name-part></tp:taxon-name>, but we have not found morphological characters that place it more clearly. The molecular data, however, are clear that <italic><tp:taxon-name><tp:taxon-name-part taxon-name-part-type="genus" reg="Papuamyr">Papuamyr</tp:taxon-name-part></tp:taxon-name></italic> is within the <tp:taxon-name><tp:taxon-name-part taxon-name-part-type="subtribe">Levieina</tp:taxon-name-part></tp:taxon-name> and a close relative of <italic><tp:taxon-name><tp:taxon-name-part taxon-name-part-type="genus" reg="Agorioides">Agorioides</tp:taxon-name-part></tp:taxon-name></italic> (Fig. <xref ref-type="fig" rid="F1">1</xref>).</p></tp:treatment-sec><tp:treatment-sec><!--Section generated to contain objects referenced in tp:taxon-treatment.--><fig id="F9" position="float" orientation="portrait"><label>Figures 66–77.</label><caption><p><italic><tp:taxon-name><tp:taxon-name-part taxon-name-part-type="genus" reg="Papuamyr">Papuamyr</tp:taxon-name-part><tp:taxon-name-part taxon-name-part-type="species" reg="omhifosga">omhifosga</tp:taxon-name-part></tp:taxon-name></italic> sp. n., holotype (<bold>66, 67, 70, 75</bold>) and paratypes. <bold>66, 67</bold> Left palp of holotype <bold>66</bold> ventral view <bold>67</bold> retrolateral view <bold>68</bold> epigyne of specimen PNG2008-2603, ventral view <bold>69</bold> cleared vulva of same specimen, dorsal view <bold>70</bold> left palp of holotype, oblique ventral-terminal view; arrow shoes bend in embolus <bold>71</bold> face of male, oblique frontal-lateral-dorsal view; arrows show ectal spurs on paturons <bold>72</bold> carapace, lateral view <bold>73, 74</bold> living male <bold>75</bold> habitus, dorsal view, holotype male <bold>76</bold> habitus, dorsal view, female <named-content xmlns:xlink="http://www.w3.org/1999/xlink" content-type="dwc:institutional_code" xlink:type="simple">UBC–SEM</named-content> AR00216 <bold>77</bold> living female. Scale bars: 0.1 mm (on genitalia); 1.0 mm (otherwise).</p></caption><graphic xmlns:xlink="http://www.w3.org/1999/xlink" xlink:href="zookeys-842-085-g009.jpg" position="float" orientation="portrait" xlink:type="simple" id="oo_298979.jpg"/></fig><fig id="F10" position="float" orientation="portrait"><label>Figures 78–89.</label><caption><p><italic><tp:taxon-name><tp:taxon-name-part taxon-name-part-type="genus" reg="Papuamyr">Papuamyr</tp:taxon-name-part><tp:taxon-name-part taxon-name-part-type="species" reg="pandora">pandora</tp:taxon-name-part></tp:taxon-name></italic> sp. n., holotype, except <bold>81, 82</bold> and <bold>88–89</bold> (paratype). <bold>78–80</bold> Left palp <bold>78</bold> prolateral view <bold>79</bold> ventral view <bold>80</bold> retrolateral view <bold>81</bold> female epigyne, ventral view <bold>82</bold> cleared vulva, dorsal view <bold>83</bold> male carapace, frontal view <bold>84</bold> oblique lateral-ventral view showing patural teeth (indicated by arrows) <bold>85</bold> male habitus, dorsal view <bold>86</bold> ventral view <bold>87</bold> lateral view <bold>88</bold> female habitus dorsal view <bold>89</bold> lateral view. Scale bars: 0.1 mm (on genitalia and <bold>83</bold>); 1.0 mm (otherwise).</p></caption><graphic xmlns:xlink="http://www.w3.org/1999/xlink" xlink:href="zookeys-842-085-g010.jpg" position="float" orientation="portrait" xlink:type="simple" id="oo_298980.jpg"/></fig><fig id="F1" position="float" orientation="portrait"><label>Figures 1–4.</label><caption><p>Maximum likelihood phylogenetic trees from IQ–TREE analyses. Appended to taxon names are the identification codes of voucher specimens used (see Table <xref ref-type="table" rid="T1">1</xref>) <bold>1</bold> phylogeny from all 4 genes concatenated; bootstrap percentages shown if ≥ 75% <bold>2</bold> phylogeny from 28S analyzed alone <bold>3</bold> 16SND1 alone <bold>4</bold> COI alone.</p></caption><graphic xmlns:xlink="http://www.w3.org/1999/xlink" xlink:href="zookeys-842-085-g001.jpg" position="float" orientation="portrait" xlink:type="simple" id="oo_298971.jpg"/></fig><table-wrap id="T1" position="float" orientation="portrait"><label>Table 1.</label><caption><p>Specimens used for molecular phylogeny, with Genbank accession codes (*=previously published). Second column lists source publication as Citation:Voucher specimen, with citation codes: <italic>BM2012</italic>: <xref ref-type="bibr" rid="B2">Bodner and Maddison 2012</xref>; <italic>CC2007</italic>: <xref ref-type="bibr" rid="B5">Ceccarelli and Crozier 2007</xref>; <italic>JH2011</italic>: <xref ref-type="bibr" rid="B12">Jang and Hwang 2011</xref>; <italic>M2016</italic>: <xref ref-type="bibr" rid="B24">Maddison 2016</xref>; <italic>M+2008</italic>: <xref ref-type="bibr" rid="B27">Maddison et al. 2008</xref>; <italic>M+2015</italic>: <xref ref-type="bibr" rid="B29">Merckx et al. 2015</xref>; <italic>M+2014</italic>: <xref ref-type="bibr" rid="B28">Maddison et al. 2014</xref>; <italic>MH2003</italic>: Maddison and Hedin 2003; <italic>P+2017</italic>: <xref ref-type="bibr" rid="B32">Pekár et al. 2017</xref>; <italic>Y+2018</italic>: <xref ref-type="bibr" rid="B39">Yamasaki et al. 2018</xref>; <italic>ZM2013</italic>: <xref ref-type="bibr" rid="B40">Zhang and Maddison 2013</xref>. Specimens newly sequenced in bold.</p></caption><table id="TID0EWVBG" rules="all"><tbody><tr><th rowspan="1" colspan="1"/><th rowspan="1" colspan="1">Citation: voucher specimen</th><th rowspan="1" colspan="1">28S</th><th rowspan="1" colspan="1">16SND1</th><th rowspan="1" colspan="1">CO1</th></tr><tr><td rowspan="1" colspan="5">
                <bold>Non-astioid outgroups</bold>
              </td></tr><tr><td rowspan="1" colspan="1"><italic><tp:taxon-name><tp:taxon-name-part taxon-name-part-type="genus" reg="Afromarengo">Afromarengo</tp:taxon-name-part></tp:taxon-name></italic> sp.</td><td rowspan="1" colspan="1">BM2012:MRB262</td><td rowspan="1" colspan="1"><ext-link xmlns:xlink="http://www.w3.org/1999/xlink" ext-link-type="gen" xlink:href="JX145758" xlink:type="simple">JX145758</ext-link>*</td><td rowspan="1" colspan="1"><ext-link xmlns:xlink="http://www.w3.org/1999/xlink" ext-link-type="gen" xlink:href="JX145905" xlink:type="simple">JX145905</ext-link>*</td><td rowspan="1" colspan="1"><ext-link xmlns:xlink="http://www.w3.org/1999/xlink" ext-link-type="gen" xlink:href="JX145682" xlink:type="simple">JX145682</ext-link>*</td></tr><tr><td rowspan="1" colspan="1"><tp:taxon-name><tp:taxon-name-part taxon-name-part-type="genus" reg="Bavia">Bavia</tp:taxon-name-part><tp:taxon-name-part taxon-name-part-type="uncertainty-rank">aff.</tp:taxon-name-part><tp:taxon-name-part taxon-name-part-type="species" reg="aericeps">aericeps</tp:taxon-name-part></tp:taxon-name> Simon, 1877</td><td rowspan="1" colspan="1">M+2008,M+2014:d079</td><td rowspan="1" colspan="1"><ext-link xmlns:xlink="http://www.w3.org/1999/xlink" ext-link-type="gen" xlink:href="EU815490" xlink:type="simple">EU815490</ext-link>*</td><td rowspan="1" colspan="1"><ext-link xmlns:xlink="http://www.w3.org/1999/xlink" ext-link-type="gen" xlink:href="KM032925" xlink:type="simple">KM032925</ext-link>*</td><td rowspan="1" colspan="1"><ext-link xmlns:xlink="http://www.w3.org/1999/xlink" ext-link-type="gen" xlink:href="EU815603" xlink:type="simple">EU815603</ext-link>*</td></tr><tr><td rowspan="1" colspan="1"><italic><tp:taxon-name><tp:taxon-name-part taxon-name-part-type="genus" reg="Dendryphantes">Dendryphantes</tp:taxon-name-part><tp:taxon-name-part taxon-name-part-type="species" reg="hastatus">hastatus</tp:taxon-name-part></tp:taxon-name></italic> (Clerck, 1757)</td><td rowspan="1" colspan="1">M+2007,M+2014:d043</td><td rowspan="1" colspan="1"><ext-link xmlns:xlink="http://www.w3.org/1999/xlink" ext-link-type="gen" xlink:href="EF201646" xlink:type="simple">EF201646</ext-link>*</td><td rowspan="1" colspan="1"><ext-link xmlns:xlink="http://www.w3.org/1999/xlink" ext-link-type="gen" xlink:href="KM032927" xlink:type="simple">KM032927</ext-link>*</td><td rowspan="1" colspan="1"><ext-link xmlns:xlink="http://www.w3.org/1999/xlink" ext-link-type="gen" xlink:href="KM033228" xlink:type="simple">KM033228</ext-link>*</td></tr><tr><td rowspan="1" colspan="1"><italic><tp:taxon-name><tp:taxon-name-part taxon-name-part-type="genus" reg="Evarcha">Evarcha</tp:taxon-name-part><tp:taxon-name-part taxon-name-part-type="species" reg="proszynskii">proszynskii</tp:taxon-name-part></tp:taxon-name></italic> Marusik &amp; Logunov, 1998</td><td rowspan="1" colspan="1">MH2003:S232; BM2012:d096</td><td rowspan="1" colspan="1"><ext-link xmlns:xlink="http://www.w3.org/1999/xlink" ext-link-type="gen" xlink:href="DQ665765" xlink:type="simple">DQ665765</ext-link>*</td><td rowspan="1" colspan="1"><ext-link xmlns:xlink="http://www.w3.org/1999/xlink" ext-link-type="gen" xlink:href="DQ665723" xlink:type="simple">DQ665723</ext-link>*</td><td rowspan="1" colspan="1"><ext-link xmlns:xlink="http://www.w3.org/1999/xlink" ext-link-type="gen" xlink:href="AY297379" xlink:type="simple">AY297379</ext-link>*</td></tr><tr><td rowspan="1" colspan="1"><tp:taxon-name><tp:taxon-name-part taxon-name-part-type="genus" reg="Idastrandia">Idastrandia</tp:taxon-name-part><tp:taxon-name-part taxon-name-part-type="uncertainty-rank">cf.</tp:taxon-name-part><tp:taxon-name-part taxon-name-part-type="species" reg="orientalis">orientalis</tp:taxon-name-part></tp:taxon-name> (Szombathy, 1915)</td><td rowspan="1" colspan="1">M+2008:d108</td><td rowspan="1" colspan="1"><ext-link xmlns:xlink="http://www.w3.org/1999/xlink" ext-link-type="gen" xlink:href="EU815535" xlink:type="simple">EU815535</ext-link>/ <ext-link xmlns:xlink="http://www.w3.org/1999/xlink" ext-link-type="gen" xlink:href="EU815496" xlink:type="simple">EU815496</ext-link>*</td><td rowspan="1" colspan="1"><ext-link xmlns:xlink="http://www.w3.org/1999/xlink" ext-link-type="gen" xlink:href="EU815560" xlink:type="simple">EU815560</ext-link>*</td><td rowspan="1" colspan="1"><ext-link xmlns:xlink="http://www.w3.org/1999/xlink" ext-link-type="gen" xlink:href="EU815608" xlink:type="simple">EU815608</ext-link>*</td></tr><tr><td rowspan="1" colspan="1"><italic><tp:taxon-name><tp:taxon-name-part taxon-name-part-type="genus" reg="Omoedus">Omoedus</tp:taxon-name-part><tp:taxon-name-part taxon-name-part-type="species" reg="orbiculatus">orbiculatus</tp:taxon-name-part></tp:taxon-name></italic> (Keyserling, 1881)</td><td rowspan="1" colspan="1">BM2012:JXZ136; ZM2013:JXZ088</td><td rowspan="1" colspan="1"><ext-link xmlns:xlink="http://www.w3.org/1999/xlink" ext-link-type="gen" xlink:href="JX145762" xlink:type="simple">JX145762</ext-link>*</td><td rowspan="1" colspan="1"><ext-link xmlns:xlink="http://www.w3.org/1999/xlink" ext-link-type="gen" xlink:href="KC616047" xlink:type="simple">KC616047</ext-link>*</td><td rowspan="1" colspan="1"><ext-link xmlns:xlink="http://www.w3.org/1999/xlink" ext-link-type="gen" xlink:href="KC615792" xlink:type="simple">KC615792</ext-link>*</td></tr><tr><td rowspan="1" colspan="5">
                <bold>Astioid outgroups</bold>
              </td></tr><tr><td rowspan="1" colspan="1"><italic><tp:taxon-name><tp:taxon-name-part taxon-name-part-type="genus" reg="Apricia">Apricia</tp:taxon-name-part><tp:taxon-name-part taxon-name-part-type="species" reg="jovialis">jovialis</tp:taxon-name-part></tp:taxon-name></italic> (L. Koch, 1879)</td><td rowspan="1" colspan="1">M+2008:d021</td><td rowspan="1" colspan="1"><ext-link xmlns:xlink="http://www.w3.org/1999/xlink" ext-link-type="gen" xlink:href="EU815472" xlink:type="simple">EU815472</ext-link>*</td><td rowspan="1" colspan="1"><ext-link xmlns:xlink="http://www.w3.org/1999/xlink" ext-link-type="gen" xlink:href="EU815544" xlink:type="simple">EU815544</ext-link>*</td><td rowspan="1" colspan="1"><ext-link xmlns:xlink="http://www.w3.org/1999/xlink" ext-link-type="gen" xlink:href="EU815588" xlink:type="simple">EU815588</ext-link>*</td></tr><tr><td rowspan="1" colspan="1"><italic><tp:taxon-name><tp:taxon-name-part taxon-name-part-type="genus" reg="Arasia">Arasia</tp:taxon-name-part><tp:taxon-name-part taxon-name-part-type="species" reg="mollicoma">mollicoma</tp:taxon-name-part></tp:taxon-name></italic> (L. Koch, 1880)</td><td rowspan="1" colspan="1">M+2008:d046</td><td rowspan="1" colspan="1"><ext-link xmlns:xlink="http://www.w3.org/1999/xlink" ext-link-type="gen" xlink:href="EU815483" xlink:type="simple">EU815483</ext-link>*</td><td rowspan="1" colspan="1"><ext-link xmlns:xlink="http://www.w3.org/1999/xlink" ext-link-type="gen" xlink:href="EU815550" xlink:type="simple">EU815550</ext-link>*</td><td rowspan="1" colspan="1"><ext-link xmlns:xlink="http://www.w3.org/1999/xlink" ext-link-type="gen" xlink:href="EU815598" xlink:type="simple">EU815598</ext-link>*</td></tr><tr><td rowspan="1" colspan="1"><italic><tp:taxon-name><tp:taxon-name-part taxon-name-part-type="genus" reg="Helpis">Helpis</tp:taxon-name-part><tp:taxon-name-part taxon-name-part-type="species" reg="minitabunda">minitabunda</tp:taxon-name-part></tp:taxon-name></italic> (L. Koch, 1880)</td><td rowspan="1" colspan="1">MH2003:S194/S195; M+2014:d265</td><td rowspan="1" colspan="1"><ext-link xmlns:xlink="http://www.w3.org/1999/xlink" ext-link-type="gen" xlink:href="AY297282" xlink:type="simple">AY297282</ext-link>*</td><td rowspan="1" colspan="1"><ext-link xmlns:xlink="http://www.w3.org/1999/xlink" ext-link-type="gen" xlink:href="AY296700" xlink:type="simple">AY296700</ext-link>*/<ext-link xmlns:xlink="http://www.w3.org/1999/xlink" ext-link-type="gen" xlink:href="AY297345" xlink:type="simple">AY297345</ext-link>*</td><td rowspan="1" colspan="1"><ext-link xmlns:xlink="http://www.w3.org/1999/xlink" ext-link-type="gen" xlink:href="KM033227" xlink:type="simple">KM033227</ext-link>*</td></tr><tr><td rowspan="1" colspan="1"><italic><tp:taxon-name><tp:taxon-name-part taxon-name-part-type="genus" reg="Heratemita">Heratemita</tp:taxon-name-part><tp:taxon-name-part taxon-name-part-type="species" reg="alboplagiata">alboplagiata</tp:taxon-name-part></tp:taxon-name></italic> (Simon, 1899)</td><td rowspan="1" colspan="1">MH2003:S266</td><td rowspan="1" colspan="1"><ext-link xmlns:xlink="http://www.w3.org/1999/xlink" ext-link-type="gen" xlink:href="AF327934" xlink:type="simple">AF327934</ext-link>*</td><td rowspan="1" colspan="1"><ext-link xmlns:xlink="http://www.w3.org/1999/xlink" ext-link-type="gen" xlink:href="AF327962" xlink:type="simple">AF327962</ext-link>*/<ext-link xmlns:xlink="http://www.w3.org/1999/xlink" ext-link-type="gen" xlink:href="AF328021" xlink:type="simple">AF328021</ext-link>*</td><td rowspan="1" colspan="1"><ext-link xmlns:xlink="http://www.w3.org/1999/xlink" ext-link-type="gen" xlink:href="AF327991" xlink:type="simple">AF327991</ext-link>*</td></tr><tr><td rowspan="1" colspan="1"><italic><tp:taxon-name><tp:taxon-name-part taxon-name-part-type="genus" reg="Neon">Neon</tp:taxon-name-part><tp:taxon-name-part taxon-name-part-type="species" reg="nelli">nelli</tp:taxon-name-part></tp:taxon-name></italic> Peckham &amp; Peckham, 1888</td><td rowspan="1" colspan="1">MH2003:S310</td><td rowspan="1" colspan="1"><ext-link xmlns:xlink="http://www.w3.org/1999/xlink" ext-link-type="gen" xlink:href="AF327931" xlink:type="simple">AF327931</ext-link>*</td><td rowspan="1" colspan="1"><ext-link xmlns:xlink="http://www.w3.org/1999/xlink" ext-link-type="gen" xlink:href="AF327959" xlink:type="simple">AF327959</ext-link>*/<ext-link xmlns:xlink="http://www.w3.org/1999/xlink" ext-link-type="gen" xlink:href="AF328018" xlink:type="simple">AF328018</ext-link>*</td><td rowspan="1" colspan="1"><ext-link xmlns:xlink="http://www.w3.org/1999/xlink" ext-link-type="gen" xlink:href="AF327988" xlink:type="simple">AF327988</ext-link>*</td></tr><tr><td rowspan="1" colspan="1"><italic><tp:taxon-name><tp:taxon-name-part taxon-name-part-type="genus" reg="Nungia">Nungia</tp:taxon-name-part><tp:taxon-name-part taxon-name-part-type="species" reg="epigynalis">epigynalis</tp:taxon-name-part></tp:taxon-name></italic> Żabka, 1985</td><td rowspan="1" colspan="1">M+2014:d221</td><td rowspan="1" colspan="1"><ext-link xmlns:xlink="http://www.w3.org/1999/xlink" ext-link-type="gen" xlink:href="KM033192" xlink:type="simple">KM033192</ext-link>*</td><td rowspan="1" colspan="1"><ext-link xmlns:xlink="http://www.w3.org/1999/xlink" ext-link-type="gen" xlink:href="KM032924" xlink:type="simple">KM032924</ext-link>*</td><td rowspan="1" colspan="1"/></tr><tr><td rowspan="1" colspan="1"><italic><tp:taxon-name><tp:taxon-name-part taxon-name-part-type="genus" reg="Orthrus">Orthrus</tp:taxon-name-part><tp:taxon-name-part taxon-name-part-type="species" reg="bicolor">bicolor</tp:taxon-name-part></tp:taxon-name></italic> Simon, 1900</td><td rowspan="1" colspan="1">MH2003:S192</td><td rowspan="1" colspan="1"><ext-link xmlns:xlink="http://www.w3.org/1999/xlink" ext-link-type="gen" xlink:href="AY297286" xlink:type="simple">AY297286</ext-link>*</td><td rowspan="1" colspan="1"><ext-link xmlns:xlink="http://www.w3.org/1999/xlink" ext-link-type="gen" xlink:href="AY296704" xlink:type="simple">AY296704</ext-link>*/<ext-link xmlns:xlink="http://www.w3.org/1999/xlink" ext-link-type="gen" xlink:href="AY297349" xlink:type="simple">AY297349</ext-link>*</td><td rowspan="1" colspan="1"><ext-link xmlns:xlink="http://www.w3.org/1999/xlink" ext-link-type="gen" xlink:href="AY297413" xlink:type="simple">AY297413</ext-link>*</td></tr><tr><td rowspan="1" colspan="1"><italic><tp:taxon-name><tp:taxon-name-part taxon-name-part-type="genus" reg="Papuaneon">Papuaneon</tp:taxon-name-part><tp:taxon-name-part taxon-name-part-type="species" reg="tualapa">tualapa</tp:taxon-name-part></tp:taxon-name></italic> Maddison, 2016</td><td rowspan="1" colspan="1">M2016:d302/JXZ267</td><td rowspan="1" colspan="1"><ext-link xmlns:xlink="http://www.w3.org/1999/xlink" ext-link-type="gen" xlink:href="KY200845" xlink:type="simple">KY200845</ext-link>*</td><td rowspan="1" colspan="1"><ext-link xmlns:xlink="http://www.w3.org/1999/xlink" ext-link-type="gen" xlink:href="KY200842" xlink:type="simple">KY200842</ext-link>*</td><td rowspan="1" colspan="1"/></tr><tr><td rowspan="1" colspan="1"><italic><tp:taxon-name><tp:taxon-name-part taxon-name-part-type="genus" reg="Penionomus">Penionomus</tp:taxon-name-part></tp:taxon-name></italic> sp. [New Caledonia]</td><td rowspan="1" colspan="1">M+2008:d122</td><td rowspan="1" colspan="1"><ext-link xmlns:xlink="http://www.w3.org/1999/xlink" ext-link-type="gen" xlink:href="EU815498" xlink:type="simple">EU815498</ext-link>*</td><td rowspan="1" colspan="1"><ext-link xmlns:xlink="http://www.w3.org/1999/xlink" ext-link-type="gen" xlink:href="EU815561" xlink:type="simple">EU815561</ext-link>*</td><td rowspan="1" colspan="1"><ext-link xmlns:xlink="http://www.w3.org/1999/xlink" ext-link-type="gen" xlink:href="EU815610" xlink:type="simple">EU815610</ext-link>*</td></tr><tr><td rowspan="1" colspan="1"><italic><tp:taxon-name><tp:taxon-name-part taxon-name-part-type="genus" reg="Sandalodes">Sandalodes</tp:taxon-name-part><tp:taxon-name-part taxon-name-part-type="species" reg="bipenicillatus">bipenicillatus</tp:taxon-name-part></tp:taxon-name></italic> (Keyserling, 1882)</td><td rowspan="1" colspan="1">M+2008:d019</td><td rowspan="1" colspan="1"><ext-link xmlns:xlink="http://www.w3.org/1999/xlink" ext-link-type="gen" xlink:href="EU815471" xlink:type="simple">EU815471</ext-link>*</td><td rowspan="1" colspan="1"/><td rowspan="1" colspan="1"><ext-link xmlns:xlink="http://www.w3.org/1999/xlink" ext-link-type="gen" xlink:href="EU815587" xlink:type="simple">EU815587</ext-link>*</td></tr><tr><td rowspan="1" colspan="1"><italic><tp:taxon-name><tp:taxon-name-part taxon-name-part-type="genus" reg="Trite">Trite</tp:taxon-name-part><tp:taxon-name-part taxon-name-part-type="species" reg="planiceps">planiceps</tp:taxon-name-part></tp:taxon-name></italic> Simon, 1899</td><td rowspan="1" colspan="1">MH2003:S197</td><td rowspan="1" colspan="1"><ext-link xmlns:xlink="http://www.w3.org/1999/xlink" ext-link-type="gen" xlink:href="AY297290" xlink:type="simple">AY297290</ext-link>*</td><td rowspan="1" colspan="1"><ext-link xmlns:xlink="http://www.w3.org/1999/xlink" ext-link-type="gen" xlink:href="AY296708" xlink:type="simple">AY296708</ext-link>*/<ext-link xmlns:xlink="http://www.w3.org/1999/xlink" ext-link-type="gen" xlink:href="AY297353" xlink:type="simple">AY297353</ext-link>*</td><td rowspan="1" colspan="1"><ext-link xmlns:xlink="http://www.w3.org/1999/xlink" ext-link-type="gen" xlink:href="AY297417" xlink:type="simple">AY297417</ext-link>*</td></tr><tr><td rowspan="1" colspan="1"><italic><tp:taxon-name><tp:taxon-name-part taxon-name-part-type="genus" reg="Viciria">Viciria</tp:taxon-name-part><tp:taxon-name-part taxon-name-part-type="species" reg="praemandibularis">praemandibularis</tp:taxon-name-part></tp:taxon-name></italic> (Hasselt, 1893)</td><td rowspan="1" colspan="1">BM2012:d183</td><td rowspan="1" colspan="1"><ext-link xmlns:xlink="http://www.w3.org/1999/xlink" ext-link-type="gen" xlink:href="JX145757" xlink:type="simple">JX145757</ext-link>*</td><td rowspan="1" colspan="1"><ext-link xmlns:xlink="http://www.w3.org/1999/xlink" ext-link-type="gen" xlink:href="JX145904" xlink:type="simple">JX145904</ext-link>*</td><td rowspan="1" colspan="1"/></tr><tr><td rowspan="1" colspan="5">
                <bold><tp:taxon-name>
                    <tp:taxon-name-part taxon-name-part-type="subtribe">Ligonipedina</tp:taxon-name-part>
                  </tp:taxon-name></bold>
              </td></tr><tr><td rowspan="1" colspan="1"><italic><tp:taxon-name><tp:taxon-name-part taxon-name-part-type="genus" reg="Ligonipes">Ligonipes</tp:taxon-name-part></tp:taxon-name></italic> sp. 1 [Australia]</td><td rowspan="1" colspan="1">M+2008:d048</td><td rowspan="1" colspan="1"><ext-link xmlns:xlink="http://www.w3.org/1999/xlink" ext-link-type="gen" xlink:href="EU815484" xlink:type="simple">EU815484</ext-link>*</td><td rowspan="1" colspan="1"><ext-link xmlns:xlink="http://www.w3.org/1999/xlink" ext-link-type="gen" xlink:href="EU815551" xlink:type="simple">EU815551</ext-link>*</td><td rowspan="1" colspan="1"><ext-link xmlns:xlink="http://www.w3.org/1999/xlink" ext-link-type="gen" xlink:href="EU815599" xlink:type="simple">EU815599</ext-link>*</td></tr><tr><td rowspan="1" colspan="1"><tp:taxon-name><tp:taxon-name-part taxon-name-part-type="genus" reg="Rhombonotus">Rhombonotus</tp:taxon-name-part><tp:taxon-name-part taxon-name-part-type="uncertainty-rank">cf.</tp:taxon-name-part><tp:taxon-name-part taxon-name-part-type="species" reg="gracilis">gracilis</tp:taxon-name-part></tp:taxon-name> L. Koch, 1879 [Australia]</td><td rowspan="1" colspan="1">This:<bold>GLR16-26</bold></td><td rowspan="1" colspan="1">
                <ext-link xmlns:xlink="http://www.w3.org/1999/xlink" ext-link-type="gen" xlink:href="MK716310" xlink:type="simple">MK716310</ext-link>
              </td><td rowspan="1" colspan="1">
                <ext-link xmlns:xlink="http://www.w3.org/1999/xlink" ext-link-type="gen" xlink:href="MK716304" xlink:type="simple">MK716304</ext-link>
              </td><td rowspan="1" colspan="1"/></tr><tr><td rowspan="1" colspan="5">
                <bold><tp:taxon-name>
                    <tp:taxon-name-part taxon-name-part-type="subtribe">Levieina</tp:taxon-name-part>
                  </tp:taxon-name></bold>
              </td></tr><tr><td rowspan="1" colspan="1"><italic><tp:taxon-name><tp:taxon-name-part taxon-name-part-type="genus" reg="Agorioides">Agorioides</tp:taxon-name-part><tp:taxon-name-part taxon-name-part-type="species" reg="papagena">papagena</tp:taxon-name-part></tp:taxon-name></italic> sp. n.</td><td rowspan="1" colspan="1">This:<bold>d253</bold></td><td rowspan="1" colspan="1">
                <ext-link xmlns:xlink="http://www.w3.org/1999/xlink" ext-link-type="gen" xlink:href="MK716311" xlink:type="simple">MK716311</ext-link>
              </td><td rowspan="1" colspan="1">
                <ext-link xmlns:xlink="http://www.w3.org/1999/xlink" ext-link-type="gen" xlink:href="MK716305" xlink:type="simple">MK716305</ext-link>
              </td><td rowspan="1" colspan="1"/></tr><tr><td rowspan="1" colspan="1"><italic><tp:taxon-name><tp:taxon-name-part taxon-name-part-type="genus" reg="Leviea">Leviea</tp:taxon-name-part><tp:taxon-name-part taxon-name-part-type="species" reg="francesae">francesae</tp:taxon-name-part></tp:taxon-name></italic> sp. n.</td><td rowspan="1" colspan="1">This:<bold>d254</bold></td><td rowspan="1" colspan="1">
                <ext-link xmlns:xlink="http://www.w3.org/1999/xlink" ext-link-type="gen" xlink:href="MK716312" xlink:type="simple">MK716312</ext-link>
              </td><td rowspan="1" colspan="1">
                <ext-link xmlns:xlink="http://www.w3.org/1999/xlink" ext-link-type="gen" xlink:href="MK716306" xlink:type="simple">MK716306</ext-link>
              </td><td rowspan="1" colspan="1"/></tr><tr><td rowspan="1" colspan="1"><italic><tp:taxon-name><tp:taxon-name-part taxon-name-part-type="genus" reg="Papuamyr">Papuamyr</tp:taxon-name-part><tp:taxon-name-part taxon-name-part-type="species" reg="omhifosga">omhifosga</tp:taxon-name-part></tp:taxon-name></italic> sp. n.</td><td rowspan="1" colspan="1">This:<bold>d267</bold></td><td rowspan="1" colspan="1">
                <ext-link xmlns:xlink="http://www.w3.org/1999/xlink" ext-link-type="gen" xlink:href="MK716313" xlink:type="simple">MK716313</ext-link>
              </td><td rowspan="1" colspan="1"/><td rowspan="1" colspan="1"/></tr><tr><td rowspan="1" colspan="5">
                <bold><tp:taxon-name>
                    <tp:taxon-name-part taxon-name-part-type="subtribe">Myrmarachnina</tp:taxon-name-part>
                  </tp:taxon-name></bold>
              </td></tr><tr><td rowspan="1" colspan="1"><tp:taxon-name><tp:taxon-name-part taxon-name-part-type="genus" reg="Belippo">Belippo</tp:taxon-name-part><tp:taxon-name-part taxon-name-part-type="uncertainty-rank">cf.</tp:taxon-name-part><tp:taxon-name-part taxon-name-part-type="species" reg="ibadan">ibadan</tp:taxon-name-part></tp:taxon-name> Wanless, 1978</td><td rowspan="1" colspan="1">BM2012,M2016:MRB118</td><td rowspan="1" colspan="1"><ext-link xmlns:xlink="http://www.w3.org/1999/xlink" ext-link-type="gen" xlink:href="JX145748" xlink:type="simple">JX145748</ext-link>*</td><td rowspan="1" colspan="1"><ext-link xmlns:xlink="http://www.w3.org/1999/xlink" ext-link-type="gen" xlink:href="KY200840" xlink:type="simple">KY200840</ext-link>*</td><td rowspan="1" colspan="1"><ext-link xmlns:xlink="http://www.w3.org/1999/xlink" ext-link-type="gen" xlink:href="JX145674" xlink:type="simple">JX145674</ext-link>*</td></tr><tr><td rowspan="1" colspan="1"><italic><tp:taxon-name><tp:taxon-name-part taxon-name-part-type="genus" reg="Emertonius">Emertonius</tp:taxon-name-part><tp:taxon-name-part taxon-name-part-type="species" reg="malayanus">malayanus</tp:taxon-name-part></tp:taxon-name></italic> Edmunds &amp; Prószyński, 2003</td><td rowspan="1" colspan="1">Y+2018:TYMLY02; This:<bold>SWK12-1851</bold></td><td rowspan="1" colspan="1">
                <ext-link xmlns:xlink="http://www.w3.org/1999/xlink" ext-link-type="gen" xlink:href="MK716314" xlink:type="simple">MK716314</ext-link>
              </td><td rowspan="1" colspan="1">
                <ext-link xmlns:xlink="http://www.w3.org/1999/xlink" ext-link-type="gen" xlink:href="MK716307" xlink:type="simple">MK716307</ext-link>
              </td><td rowspan="1" colspan="1"><ext-link xmlns:xlink="http://www.w3.org/1999/xlink" ext-link-type="gen" xlink:href="LC193966" xlink:type="simple">LC193966</ext-link>*</td></tr><tr><td rowspan="1" colspan="1"><tp:taxon-name><tp:taxon-name-part taxon-name-part-type="genus" reg="Myrmage">Myrmage</tp:taxon-name-part><tp:taxon-name-part taxon-name-part-type="uncertainty-rank">aff.</tp:taxon-name-part><tp:taxon-name-part taxon-name-part-type="species" reg="gedongensis">gedongensis</tp:taxon-name-part></tp:taxon-name> (Badcock, 1918)</td><td rowspan="1" colspan="1">BM2012:MRB117</td><td rowspan="1" colspan="1"><ext-link xmlns:xlink="http://www.w3.org/1999/xlink" ext-link-type="gen" xlink:href="JX145750" xlink:type="simple">JX145750</ext-link>*</td><td rowspan="1" colspan="1"><ext-link xmlns:xlink="http://www.w3.org/1999/xlink" ext-link-type="gen" xlink:href="JX145899" xlink:type="simple">JX145899</ext-link>*</td><td rowspan="1" colspan="1"><ext-link xmlns:xlink="http://www.w3.org/1999/xlink" ext-link-type="gen" xlink:href="JX145676" xlink:type="simple">JX145676</ext-link>*</td></tr><tr><td rowspan="1" colspan="1"><tp:taxon-name><tp:taxon-name-part taxon-name-part-type="genus" reg="Myrmapana">Myrmapana</tp:taxon-name-part><tp:taxon-name-part taxon-name-part-type="uncertainty-rank">cf.</tp:taxon-name-part><tp:taxon-name-part taxon-name-part-type="species" reg="mocamboensis">mocamboensis</tp:taxon-name-part></tp:taxon-name> (Galiano, 1974)</td><td rowspan="1" colspan="1">This:<bold>MRB152</bold></td><td rowspan="1" colspan="1">
                <ext-link xmlns:xlink="http://www.w3.org/1999/xlink" ext-link-type="gen" xlink:href="MK716315" xlink:type="simple">MK716315</ext-link>
              </td><td rowspan="1" colspan="1">
                <ext-link xmlns:xlink="http://www.w3.org/1999/xlink" ext-link-type="gen" xlink:href="MK716308" xlink:type="simple">MK716308</ext-link>
              </td><td rowspan="1" colspan="1"/></tr><tr><td rowspan="1" colspan="1"><italic><tp:taxon-name><tp:taxon-name-part taxon-name-part-type="genus" reg="Myrmaplata">Myrmaplata</tp:taxon-name-part><tp:taxon-name-part taxon-name-part-type="species" reg="plataleoides">plataleoides</tp:taxon-name-part></tp:taxon-name></italic> (O. P.-Cambridge, 1869)</td><td rowspan="1" colspan="1">BM2012:MRB114</td><td rowspan="1" colspan="1"><ext-link xmlns:xlink="http://www.w3.org/1999/xlink" ext-link-type="gen" xlink:href="JX145754" xlink:type="simple">JX145754</ext-link>*</td><td rowspan="1" colspan="1"><ext-link xmlns:xlink="http://www.w3.org/1999/xlink" ext-link-type="gen" xlink:href="JX145902" xlink:type="simple">JX145902</ext-link>*</td><td rowspan="1" colspan="1"><ext-link xmlns:xlink="http://www.w3.org/1999/xlink" ext-link-type="gen" xlink:href="JX145680" xlink:type="simple">JX145680</ext-link>*</td></tr><tr><td rowspan="1" colspan="1"><italic><tp:taxon-name><tp:taxon-name-part taxon-name-part-type="genus" reg="Myrmarachne">Myrmarachne</tp:taxon-name-part><tp:taxon-name-part taxon-name-part-type="species" reg="assimilis">assimilis</tp:taxon-name-part></tp:taxon-name></italic> Banks, 1930</td><td rowspan="1" colspan="1">MH2003:S149</td><td rowspan="1" colspan="1"><ext-link xmlns:xlink="http://www.w3.org/1999/xlink" ext-link-type="gen" xlink:href="AY297284" xlink:type="simple">AY297284</ext-link>*</td><td rowspan="1" colspan="1"><ext-link xmlns:xlink="http://www.w3.org/1999/xlink" ext-link-type="gen" xlink:href="AY296702" xlink:type="simple">AY296702</ext-link>*/<ext-link xmlns:xlink="http://www.w3.org/1999/xlink" ext-link-type="gen" xlink:href="AY297347" xlink:type="simple">AY297347</ext-link>*</td><td rowspan="1" colspan="1"><ext-link xmlns:xlink="http://www.w3.org/1999/xlink" ext-link-type="gen" xlink:href="AY297412" xlink:type="simple">AY297412</ext-link>*</td></tr><tr><td rowspan="1" colspan="1"><italic><tp:taxon-name><tp:taxon-name-part taxon-name-part-type="genus" reg="Myrmarachne">Myrmarachne</tp:taxon-name-part><tp:taxon-name-part taxon-name-part-type="species" reg="aurea">aurea</tp:taxon-name-part></tp:taxon-name></italic> Ceccarelli, 2010</td><td rowspan="1" colspan="1">CC2007: sp. B type 1</td><td rowspan="1" colspan="1"/><td rowspan="1" colspan="1"><ext-link xmlns:xlink="http://www.w3.org/1999/xlink" ext-link-type="gen" xlink:href="DQ373010" xlink:type="simple">DQ373010</ext-link>*</td><td rowspan="1" colspan="1"><ext-link xmlns:xlink="http://www.w3.org/1999/xlink" ext-link-type="gen" xlink:href="DQ372996" xlink:type="simple">DQ372996</ext-link>*</td></tr><tr><td rowspan="1" colspan="1"><italic><tp:taxon-name><tp:taxon-name-part taxon-name-part-type="genus" reg="Myrmarachne">Myrmarachne</tp:taxon-name-part><tp:taxon-name-part taxon-name-part-type="species" reg="bicolor">bicolor</tp:taxon-name-part></tp:taxon-name></italic> (L. Koch, 1879)</td><td rowspan="1" colspan="1">P+2017:Myrm15</td><td rowspan="1" colspan="1"/><td rowspan="1" colspan="1"><ext-link xmlns:xlink="http://www.w3.org/1999/xlink" ext-link-type="gen" xlink:href="KT364840" xlink:type="simple">KT364840</ext-link>*</td><td rowspan="1" colspan="1"/></tr><tr><td rowspan="1" colspan="1"><italic><tp:taxon-name><tp:taxon-name-part taxon-name-part-type="genus" reg="Myrmarachne">Myrmarachne</tp:taxon-name-part><tp:taxon-name-part taxon-name-part-type="species" reg="cornuta">cornuta</tp:taxon-name-part></tp:taxon-name></italic> Badcock, 1918</td><td rowspan="1" colspan="1">M+2015:PK373;<break/> This:<bold>SWK12-3302</bold></td><td rowspan="1" colspan="1">
                <ext-link xmlns:xlink="http://www.w3.org/1999/xlink" ext-link-type="gen" xlink:href="MK716316" xlink:type="simple">MK716316</ext-link>
              </td><td rowspan="1" colspan="1">
                <ext-link xmlns:xlink="http://www.w3.org/1999/xlink" ext-link-type="gen" xlink:href="MK716309" xlink:type="simple">MK716309</ext-link>
              </td><td rowspan="1" colspan="1"><ext-link xmlns:xlink="http://www.w3.org/1999/xlink" ext-link-type="gen" xlink:href="KP978509" xlink:type="simple">KP978509</ext-link>*</td></tr><tr><td rowspan="1" colspan="1"><italic><tp:taxon-name><tp:taxon-name-part taxon-name-part-type="genus" reg="Myrmarachne">Myrmarachne</tp:taxon-name-part><tp:taxon-name-part taxon-name-part-type="species" reg="erythrocephala">erythrocephala</tp:taxon-name-part></tp:taxon-name></italic> (L. Koch, 1879)</td><td rowspan="1" colspan="1">P+2017:Myrm33</td><td rowspan="1" colspan="1"/><td rowspan="1" colspan="1"><ext-link xmlns:xlink="http://www.w3.org/1999/xlink" ext-link-type="gen" xlink:href="KT364853" xlink:type="simple">KT364853</ext-link>*</td><td rowspan="1" colspan="1"><ext-link xmlns:xlink="http://www.w3.org/1999/xlink" ext-link-type="gen" xlink:href="KT364810" xlink:type="simple">KT364810</ext-link>*</td></tr><tr><td rowspan="1" colspan="1"><italic><tp:taxon-name><tp:taxon-name-part taxon-name-part-type="genus" reg="Myrmarachne">Myrmarachne</tp:taxon-name-part><tp:taxon-name-part taxon-name-part-type="species" reg="evidens">evidens</tp:taxon-name-part></tp:taxon-name></italic> Roewer, 1965</td><td rowspan="1" colspan="1">BM2012:MRB249</td><td rowspan="1" colspan="1"><ext-link xmlns:xlink="http://www.w3.org/1999/xlink" ext-link-type="gen" xlink:href="JX145752" xlink:type="simple">JX145752</ext-link>*</td><td rowspan="1" colspan="1"/><td rowspan="1" colspan="1"><ext-link xmlns:xlink="http://www.w3.org/1999/xlink" ext-link-type="gen" xlink:href="JX145678" xlink:type="simple">JX145678</ext-link>*</td></tr><tr><td rowspan="1" colspan="1"><italic><tp:taxon-name><tp:taxon-name-part taxon-name-part-type="genus" reg="Myrmarachne">Myrmarachne</tp:taxon-name-part><tp:taxon-name-part taxon-name-part-type="species" reg="foenisex">foenisex</tp:taxon-name-part></tp:taxon-name></italic> Simon, 1910</td><td rowspan="1" colspan="1">BM2012:MRB254</td><td rowspan="1" colspan="1"><ext-link xmlns:xlink="http://www.w3.org/1999/xlink" ext-link-type="gen" xlink:href="JX145753" xlink:type="simple">JX145753</ext-link>*</td><td rowspan="1" colspan="1"><ext-link xmlns:xlink="http://www.w3.org/1999/xlink" ext-link-type="gen" xlink:href="JX145901" xlink:type="simple">JX145901</ext-link>*</td><td rowspan="1" colspan="1"><ext-link xmlns:xlink="http://www.w3.org/1999/xlink" ext-link-type="gen" xlink:href="JX145679" xlink:type="simple">JX145679</ext-link>*</td></tr><tr><td rowspan="1" colspan="1"><italic><tp:taxon-name><tp:taxon-name-part taxon-name-part-type="genus" reg="Myrmarachne">Myrmarachne</tp:taxon-name-part><tp:taxon-name-part taxon-name-part-type="species" reg="gurgulla">gurgulla</tp:taxon-name-part></tp:taxon-name></italic> Ceccarelli, 2010</td><td rowspan="1" colspan="1">CC2007: sp. D type 1</td><td rowspan="1" colspan="1"/><td rowspan="1" colspan="1"><ext-link xmlns:xlink="http://www.w3.org/1999/xlink" ext-link-type="gen" xlink:href="DQ373013" xlink:type="simple">DQ373013</ext-link>*</td><td rowspan="1" colspan="1"><ext-link xmlns:xlink="http://www.w3.org/1999/xlink" ext-link-type="gen" xlink:href="DQ372994" xlink:type="simple">DQ372994</ext-link>*</td></tr><tr><td rowspan="1" colspan="1"><italic><tp:taxon-name><tp:taxon-name-part taxon-name-part-type="genus" reg="Myrmarachne">Myrmarachne</tp:taxon-name-part><tp:taxon-name-part taxon-name-part-type="species" reg="japonica">japonica</tp:taxon-name-part></tp:taxon-name></italic> (Karsch, 1879)</td><td rowspan="1" colspan="1">JH2011:LEGO_44_48</td><td rowspan="1" colspan="1"><ext-link xmlns:xlink="http://www.w3.org/1999/xlink" ext-link-type="gen" xlink:href="JN817063" xlink:type="simple">JN817063</ext-link>*</td><td rowspan="1" colspan="1"><ext-link xmlns:xlink="http://www.w3.org/1999/xlink" ext-link-type="gen" xlink:href="JN816647" xlink:type="simple">JN816647</ext-link>*</td><td rowspan="1" colspan="1"><ext-link xmlns:xlink="http://www.w3.org/1999/xlink" ext-link-type="gen" xlink:href="JN817283" xlink:type="simple">JN817283</ext-link>*</td></tr><tr><td rowspan="1" colspan="1"><italic><tp:taxon-name><tp:taxon-name-part taxon-name-part-type="genus" reg="Myrmarachne">Myrmarachne</tp:taxon-name-part><tp:taxon-name-part taxon-name-part-type="species" reg="luctuosa">luctuosa</tp:taxon-name-part></tp:taxon-name></italic> (L. Koch, 1879)</td><td rowspan="1" colspan="1">P+2017:Myrm24</td><td rowspan="1" colspan="1"/><td rowspan="1" colspan="1"><ext-link xmlns:xlink="http://www.w3.org/1999/xlink" ext-link-type="gen" xlink:href="KT364846" xlink:type="simple">KT364846</ext-link>*</td><td rowspan="1" colspan="1"><ext-link xmlns:xlink="http://www.w3.org/1999/xlink" ext-link-type="gen" xlink:href="KT364806" xlink:type="simple">KT364806</ext-link>*</td></tr><tr><td rowspan="1" colspan="1"><italic><tp:taxon-name><tp:taxon-name-part taxon-name-part-type="genus" reg="Myrmarachne">Myrmarachne</tp:taxon-name-part><tp:taxon-name-part taxon-name-part-type="species" reg="macleayana">macleayana</tp:taxon-name-part></tp:taxon-name></italic> (Bradley, 1876)</td><td rowspan="1" colspan="1">P+2017:Myrm1</td><td rowspan="1" colspan="1"/><td rowspan="1" colspan="1"><ext-link xmlns:xlink="http://www.w3.org/1999/xlink" ext-link-type="gen" xlink:href="KT364827" xlink:type="simple">KT364827</ext-link>*</td><td rowspan="1" colspan="1"/></tr><tr><td rowspan="1" colspan="1"><italic><tp:taxon-name><tp:taxon-name-part taxon-name-part-type="genus" reg="Myrmarachne">Myrmarachne</tp:taxon-name-part><tp:taxon-name-part taxon-name-part-type="species" reg="rubra">rubra</tp:taxon-name-part></tp:taxon-name></italic> Ceccarelli, 2010</td><td rowspan="1" colspan="1">CC2007: sp. A type 3</td><td rowspan="1" colspan="1"/><td rowspan="1" colspan="1"><ext-link xmlns:xlink="http://www.w3.org/1999/xlink" ext-link-type="gen" xlink:href="DQ373015" xlink:type="simple">DQ373015</ext-link>*</td><td rowspan="1" colspan="1"><ext-link xmlns:xlink="http://www.w3.org/1999/xlink" ext-link-type="gen" xlink:href="DQ372999" xlink:type="simple">DQ372999</ext-link>*</td></tr><tr><td rowspan="1" colspan="1"><italic><tp:taxon-name><tp:taxon-name-part taxon-name-part-type="genus" reg="Myrmarachne">Myrmarachne</tp:taxon-name-part><tp:taxon-name-part taxon-name-part-type="species" reg="smaragdina">smaragdina</tp:taxon-name-part></tp:taxon-name></italic> Ceccarelli, 2010</td><td rowspan="1" colspan="1">P+2017:Myrm10</td><td rowspan="1" colspan="1"/><td rowspan="1" colspan="1"><ext-link xmlns:xlink="http://www.w3.org/1999/xlink" ext-link-type="gen" xlink:href="KT364835" xlink:type="simple">KT364835</ext-link>*</td><td rowspan="1" colspan="1"><ext-link xmlns:xlink="http://www.w3.org/1999/xlink" ext-link-type="gen" xlink:href="KT364797" xlink:type="simple">KT364797</ext-link>*</td></tr><tr><td rowspan="1" colspan="1"><italic><tp:taxon-name><tp:taxon-name-part taxon-name-part-type="genus" reg="Myrmarachne">Myrmarachne</tp:taxon-name-part><tp:taxon-name-part taxon-name-part-type="species" reg="striatipes">striatipes</tp:taxon-name-part><tp:taxon-name-part taxon-name-part-type="subspecies" reg="striatipes">striatipes</tp:taxon-name-part></tp:taxon-name></italic> (L. Koch, 1879)</td><td rowspan="1" colspan="1">P+2017:Myrm31</td><td rowspan="1" colspan="1"/><td rowspan="1" colspan="1"><ext-link xmlns:xlink="http://www.w3.org/1999/xlink" ext-link-type="gen" xlink:href="KT364851" xlink:type="simple">KT364851</ext-link>*</td><td rowspan="1" colspan="1"/></tr><tr><td rowspan="1" colspan="1"><italic><tp:taxon-name><tp:taxon-name-part taxon-name-part-type="genus" reg="Myrmarachne">Myrmarachne</tp:taxon-name-part></tp:taxon-name></italic> sp. (<italic>tristis</italic> group) [South Africa]</td><td rowspan="1" colspan="1">BM2012:MRB113</td><td rowspan="1" colspan="1"><ext-link xmlns:xlink="http://www.w3.org/1999/xlink" ext-link-type="gen" xlink:href="JX145751" xlink:type="simple">JX145751</ext-link>*</td><td rowspan="1" colspan="1"><ext-link xmlns:xlink="http://www.w3.org/1999/xlink" ext-link-type="gen" xlink:href="JX145900" xlink:type="simple">JX145900</ext-link>*</td><td rowspan="1" colspan="1"><ext-link xmlns:xlink="http://www.w3.org/1999/xlink" ext-link-type="gen" xlink:href="JX145677" xlink:type="simple">JX145677</ext-link>*</td></tr><tr><td rowspan="1" colspan="1"><italic><tp:taxon-name><tp:taxon-name-part taxon-name-part-type="genus" reg="Myrmarachne">Myrmarachne</tp:taxon-name-part></tp:taxon-name></italic> (s. lat.) <italic>helensmithae</italic> Pekár, 2017</td><td rowspan="1" colspan="1">P+2017:Myrm13</td><td rowspan="1" colspan="1"/><td rowspan="1" colspan="1"><ext-link xmlns:xlink="http://www.w3.org/1999/xlink" ext-link-type="gen" xlink:href="KT364838" xlink:type="simple">KT364838</ext-link>*</td><td rowspan="1" colspan="1"><ext-link xmlns:xlink="http://www.w3.org/1999/xlink" ext-link-type="gen" xlink:href="KT364800" xlink:type="simple">KT364800</ext-link>*</td></tr><tr><td rowspan="1" colspan="1"><italic><tp:taxon-name><tp:taxon-name-part taxon-name-part-type="genus" reg="Myrmarachne">Myrmarachne</tp:taxon-name-part></tp:taxon-name></italic> (s. lat.) <italic>macaulayi</italic> Pekár, 2017</td><td rowspan="1" colspan="1">P+2017:Myrm17</td><td rowspan="1" colspan="1"/><td rowspan="1" colspan="1"><ext-link xmlns:xlink="http://www.w3.org/1999/xlink" ext-link-type="gen" xlink:href="KT364842" xlink:type="simple">KT364842</ext-link>*</td><td rowspan="1" colspan="1"><ext-link xmlns:xlink="http://www.w3.org/1999/xlink" ext-link-type="gen" xlink:href="KT364803" xlink:type="simple">KT364803</ext-link>*</td></tr><tr><td rowspan="1" colspan="1"><italic><tp:taxon-name><tp:taxon-name-part taxon-name-part-type="genus" reg="Myrmarachne">Myrmarachne</tp:taxon-name-part></tp:taxon-name></italic> (s. lat.) <italic>milledgei</italic> Pekár, 2017</td><td rowspan="1" colspan="1">P+2017:Myrm18</td><td rowspan="1" colspan="1"/><td rowspan="1" colspan="1"><ext-link xmlns:xlink="http://www.w3.org/1999/xlink" ext-link-type="gen" xlink:href="KT364843" xlink:type="simple">KT364843</ext-link>*</td><td rowspan="1" colspan="1"/></tr><tr><td rowspan="1" colspan="1"><italic><tp:taxon-name><tp:taxon-name-part taxon-name-part-type="genus" reg="Myrmarachne">Myrmarachne</tp:taxon-name-part></tp:taxon-name></italic> (s. lat.) <italic><tp:taxon-name><tp:taxon-name-part taxon-name-part-type="genus" reg="Cucudeta"/><tp:taxon-name-part taxon-name-part-type="species" reg="zabkai">zabkai</tp:taxon-name-part></tp:taxon-name></italic> Pekár, 2017</td><td rowspan="1" colspan="1">P+2017:Myrm20</td><td rowspan="1" colspan="1"/><td rowspan="1" colspan="1"><ext-link xmlns:xlink="http://www.w3.org/1999/xlink" ext-link-type="gen" xlink:href="KT364844" xlink:type="simple">KT364844</ext-link>*</td><td rowspan="1" colspan="1"><ext-link xmlns:xlink="http://www.w3.org/1999/xlink" ext-link-type="gen" xlink:href="KT364804" xlink:type="simple">KT364804</ext-link>*</td></tr></tbody></table></table-wrap></tp:treatment-sec><ref-list><ref id="B7"><mixed-citation xmlns:xlink="http://www.w3.org/1999/xlink" xlink:type="simple"><person-group><name name-style="western"><surname>Davies</surname><given-names>VT</given-names></name><name name-style="western"><surname>Żabka</surname><given-names>M</given-names></name></person-group> (<year>1989</year>) <article-title>Illustrated keys to the genera of jumping spiders (<tp:taxon-name><tp:taxon-name-part taxon-name-part-type="order">Araneae</tp:taxon-name-part></tp:taxon-name>: <tp:taxon-name><tp:taxon-name-part taxon-name-part-type="family">Salticidae</tp:taxon-name-part></tp:taxon-name>) in Australia.</article-title><source>Memoirs of the Queensland Museum</source><volume>27</volume>: <fpage>189</fpage>–<lpage>266</lpage>.</mixed-citation></ref></ref-list></tp:taxon-treatment>
