# Supplementary material for: Myrmarachnine jumping spiders of the new subtribe Levieina from Papua New Guinea (Araneae, Salticidae, Myrmarachnini)
Source: Zookeys. 2019 May 7;842:85–112. doi: 10.3897/zookeys.842.32970 (PMC6517365; doi:10.3897/zookeys.842.32970)
Supplement: XML Treatment for Papuamyr omhifosga [file zookeys.842.32970-treatment10.xml]

<!DOCTYPE tp:taxon-treatment
  PUBLIC "-//TaxonX//DTD Taxonomic Treatment Publishing DTD v0 20100105//EN" "tax-treatment-NSO.dtd">
<tp:taxon-treatment xmlns:tp="http://www.plazi.org/taxpub"><tp:treatment-meta><kwd-group><label>Taxon classification</label><kwd><named-content xmlns:xlink="http://www.w3.org/1999/xlink" content-type="kingdom">Animalia</named-content></kwd><kwd><named-content xmlns:xlink="http://www.w3.org/1999/xlink" content-type="order">Araneae</named-content></kwd><kwd><named-content xmlns:xlink="http://www.w3.org/1999/xlink" content-type="family">Salticidae</named-content></kwd></kwd-group><mixed-citation publication-type="journal"><person-group><name><surname>Maddison</surname><given-names>Wayne P.</given-names></name><name><surname>Szűts</surname><given-names>Tamás</given-names></name></person-group><article-title>Myrmarachnine jumping spiders of the new subtribe <tp:taxon-name><tp:taxon-name-part taxon-name-part-type="subtribe">Levieina</tp:taxon-name-part></tp:taxon-name> from Papua New Guinea (<tp:taxon-name><tp:taxon-name-part taxon-name-part-type="order">Araneae</tp:taxon-name-part></tp:taxon-name>, <tp:taxon-name><tp:taxon-name-part taxon-name-part-type="family">Salticidae</tp:taxon-name-part></tp:taxon-name>, <tp:taxon-name><tp:taxon-name-part taxon-name-part-type="tribe">Myrmarachnini</tp:taxon-name-part></tp:taxon-name>)</article-title><source>Zookeys</source><day>07</day><month>5</month><year>2019</year><volume>842</volume><fpage>85</fpage><lpage>112</lpage><pub-id pub-id-type="doi">10.3897/zookeys.842.32970</pub-id></mixed-citation></tp:treatment-meta><tp:nomenclature><tp:taxon-name>
              <tp:taxon-name-part taxon-name-part-type="genus" reg="Papuamyr">Papuamyr</tp:taxon-name-part>
              <tp:taxon-name-part taxon-name-part-type="species" reg="omhifosga">omhifosga</tp:taxon-name-part>
              <object-id xmlns:xlink="http://www.w3.org/1999/xlink" content-type="zoobank" xlink:type="simple">http://zoobank.org/2A55E9AA-C102-4368-9D71-12E10EFCD128</object-id>
            </tp:taxon-name><tp:taxon-status xmlns:xlink="http://www.w3.org/1999/xlink" xlink:type="simple">sp. n.</tp:taxon-status><xref ref-type="fig" rid="F9">Figs 66–77</xref><xref ref-type="fig" rid="F11">, 90</xref></tp:nomenclature><tp:treatment-sec sec-type="type material" id="SECID0EIPBI"><title>Type material.</title><p><italic>Holotype</italic>: male, specimen <named-content xmlns:xlink="http://www.w3.org/1999/xlink" content-type="dwc:institutional_code" xlink:type="simple">UBC–SEM</named-content> AR00215 in <named-content xmlns:xlink="http://www.w3.org/1999/xlink" content-type="dwc:institutional_code" xlink:type="simple">UBC–SEM</named-content>, with data PAPUA NEW GUINEA: Southern Highlands Province: Putuwé, junction of Lagaip &amp; Uruwabwa Rivers. <named-content xmlns:xlink="http://www.w3.org/1999/xlink" content-type="dwc:verbatimCoordinates" xlink:type="simple"><named-content content-type="geo-json" specific-use="{&#34;type&#34;:&#34;Point&#34;,&#34;coordinates&#34;:[142.532000,-5.231000]}" id="NCID0E4PBI" xlink:type="simple">5.231 S 142.532 E</named-content></named-content>. 570 m a.s.l. 23–26 July 2008. W Maddison &amp; Luc Fimo Tuki leg. WPM#08-019. Beating. <italic>Paratypes</italic>: 5 males, 5 females, 2 juveniles, with same data.</p></tp:treatment-sec><tp:treatment-sec sec-type="etymology" id="SECID0EEQBI"><title>Etymology.</title><p>A combination of letters derived from the first letters of words in a statement of Herbert Levi’s from approximately 1985. He had forgotten to do some bureaucratic task, and in dismay, he exclaimed “Och, my head is full of spider genitalia!” Truly, it was, and for that knowledge which he conveyed to us, arachnology is forever enriched. The name is particularly apt for this species: its genitalia are distinctive and elegant, the palp having a long transparent <abbrev xmlns:xlink="http://www.w3.org/1999/xlink" xlink:title="retrolateral tibial apophysis" id="ABBRID0EKQBI" xlink:type="simple">RTA</abbrev> and sharply bent embolus, the epigyne an <abbrev xmlns:xlink="http://www.w3.org/1999/xlink" xlink:title="retrolateral tibial apophysis" id="ABBRID0EOQBI" xlink:type="simple">RTA</abbrev> pocket displaced far to the anterior.</p></tp:treatment-sec><tp:treatment-sec sec-type="diagnosis" id="SECID0ESQBI"><title>Diagnosis.</title><p>Distinct for its unusual genitalia and its orange and black bicoloured body. The embolus tip extends onto the retrolateral side of the cymbium before looping back to terminate ventrally, much as seen in many amycoid salticids such as <italic><tp:taxon-name><tp:taxon-name-part taxon-name-part-type="genus" reg="Tartamura">Tartamura</tp:taxon-name-part></tp:taxon-name></italic> (<xref ref-type="bibr" rid="B3">Bustamante and Ruiz 2017</xref>). Most notable, however, is the long <abbrev xmlns:xlink="http://www.w3.org/1999/xlink" xlink:title="retrolateral tibial apophysis" id="ABBRID0EDRBI" xlink:type="simple">RTA</abbrev> whose posterior branch extends almost to the tip of the cymbium (Fig. <xref ref-type="fig" rid="F9">67</xref>). Accordingly, the <abbrev xmlns:xlink="http://www.w3.org/1999/xlink" xlink:title="retrolateral tibial apophysis" id="ABBRID0ELRBI" xlink:type="simple">RTA</abbrev> pocket of the epigyne is displaced far anteriorly (Fig. <xref ref-type="fig" rid="F9">68</xref>).</p></tp:treatment-sec><tp:treatment-sec sec-type="description" id="SECID0ETRBI"><title>Description.</title><p><italic>Male</italic> (holotype). Carapace length 1.31; abdomen length 1.24. Carapace (Figs <xref ref-type="fig" rid="F9">71–75</xref>): Narrow and flat, with a thoracic hump but without a strong constriction (Fig. <xref ref-type="fig" rid="F9">72</xref>). Carapace glabrous and shiny, without evident microsculpture. Ocular quadrangle less than half the length of the carapace. Clypeus extremely narrow. Chelicera (Fig. <xref ref-type="fig" rid="F9">71</xref>): Excavated medially, and with an ectal spur on the paturon. Five very small retromarginal teeth. Palp (Figs <xref ref-type="fig" rid="F9">66</xref>, <xref ref-type="fig" rid="F9">67</xref>, <xref ref-type="fig" rid="F9">70</xref>): Bulb round, with embolus with a sharp bend near the terminus (black arrow in Fig. <xref ref-type="fig" rid="F9">70</xref>), at the point where it passes a previous loop, just before extending to the retrolateral side of the cymbium. Ventral lobe of <abbrev xmlns:xlink="http://www.w3.org/1999/xlink" xlink:title="retrolateral tibial apophysis" id="ABBRID0EXSBI" xlink:type="simple">RTA</abbrev> projects ventrally; dorsal lobe extremely long. Legs with relatively few, short setae. First legs distinctly more robust than others. First tibia with two short anterior ventral macrosetae in the distal third, and two extremely small posterior ventral macrosetae in the proximal two thirds. Colour (Figs <xref ref-type="fig" rid="F9">71–75</xref>): Orange (vibrant in life, pale in alcohol) except for the dark cephalic region, the black posterior half of the abdomen, and dark lines on legs 3 and 4.</p><p><italic>Female</italic> (paratype, specimen # PNG2008-2603). Carapace length 1.13; abdomen length 1.46. Carapace (Figs <xref ref-type="fig" rid="F9">76</xref>, <xref ref-type="fig" rid="F9">77</xref>): As in male. Chelicera: At least four retromarginal teeth. Legs similar to male except for the smaller first leg. First tibia with ventral macrosetae longer than in male, of normal length. Four macrosetae on first tibia (as in male, from distal to basal one anterior- one pair - one posterior), though five in other specimens (two pairs distally, and one posterior basally). Epigyne (Figs <xref ref-type="fig" rid="F9">68</xref>, <xref ref-type="fig" rid="F9">69</xref>): Of typical myrmarachnine form (see description of the tribe), except that <abbrev xmlns:xlink="http://www.w3.org/1999/xlink" xlink:title="retrolateral tibial apophysis" id="ABBRID0ETTBI" xlink:type="simple">RTA</abbrev> pocket is far to the anterior. Colour (Figs <xref ref-type="fig" rid="F9">76</xref>, <xref ref-type="fig" rid="F9">77</xref>): As in male.</p><fig id="F9" position="float" orientation="portrait"><label>Figures 66–77.</label><caption><p><italic><tp:taxon-name><tp:taxon-name-part taxon-name-part-type="genus" reg="Papuamyr">Papuamyr</tp:taxon-name-part><tp:taxon-name-part taxon-name-part-type="species" reg="omhifosga">omhifosga</tp:taxon-name-part></tp:taxon-name></italic> sp. n., holotype (<bold>66, 67, 70, 75</bold>) and paratypes. <bold>66, 67</bold> Left palp of holotype <bold>66</bold> ventral view <bold>67</bold> retrolateral view <bold>68</bold> epigyne of specimen PNG2008-2603, ventral view <bold>69</bold> cleared vulva of same specimen, dorsal view <bold>70</bold> left palp of holotype, oblique ventral-terminal view; arrow shoes bend in embolus <bold>71</bold> face of male, oblique frontal-lateral-dorsal view; arrows show ectal spurs on paturons <bold>72</bold> carapace, lateral view <bold>73, 74</bold> living male <bold>75</bold> habitus, dorsal view, holotype male <bold>76</bold> habitus, dorsal view, female <named-content xmlns:xlink="http://www.w3.org/1999/xlink" content-type="dwc:institutional_code" xlink:type="simple">UBC–SEM</named-content> AR00216 <bold>77</bold> living female. Scale bars: 0.1 mm (on genitalia); 1.0 mm (otherwise).</p></caption><graphic xmlns:xlink="http://www.w3.org/1999/xlink" xlink:href="zookeys-842-085-g009.jpg" position="float" orientation="portrait" xlink:type="simple" id="oo_298979.jpg"/></fig></tp:treatment-sec><tp:treatment-sec><!--Section generated to contain objects referenced in tp:taxon-treatment.--><fig id="F11" position="float" orientation="portrait"><label>Figure 90.</label><caption><p>Distribution of levieines in Papua New Guinea.</p></caption><graphic xmlns:xlink="http://www.w3.org/1999/xlink" xlink:href="zookeys-842-085-g011.jpg" position="float" orientation="portrait" xlink:type="simple" id="oo_298981.jpg"/></fig></tp:treatment-sec><ref-list><ref id="B3"><mixed-citation xmlns:xlink="http://www.w3.org/1999/xlink" xlink:type="simple"><person-group><name name-style="western"><surname>Bustamante</surname><given-names>AA</given-names></name><name name-style="western"><surname>Ruiz</surname><given-names>GRS</given-names></name></person-group> (<year>2017</year>) <article-title>Systematics of <italic><tp:taxon-name><tp:taxon-name-part taxon-name-part-type="genus">Thiodinini</tp:taxon-name-part></tp:taxon-name></italic> (<tp:taxon-name><tp:taxon-name-part taxon-name-part-type="order">Araneae</tp:taxon-name-part></tp:taxon-name>: <tp:taxon-name><tp:taxon-name-part taxon-name-part-type="family">Salticidae</tp:taxon-name-part></tp:taxon-name>: <tp:taxon-name><tp:taxon-name-part taxon-name-part-type="subfamily">Salticinae</tp:taxon-name-part></tp:taxon-name>), with description of a new genus and twelve new species.</article-title><source>Zootaxa</source><volume>4362</volume>(<issue>3</issue>): <fpage>301</fpage>–<lpage>347</lpage>. <ext-link xlink:type="simple" ext-link-type="doi" xlink:href="10.11646/zootaxa.4362.3.1">https://doi.org/10.11646/zootaxa.4362.3.1</ext-link></mixed-citation></ref></ref-list></tp:taxon-treatment>
