# Supplementary material for: Myrmarachnine jumping spiders of the new subtribe Levieina from Papua New Guinea (Araneae, Salticidae, Myrmarachnini)
Source: Zookeys. 2019 May 7;842:85–112. doi: 10.3897/zookeys.842.32970 (PMC6517365; doi:10.3897/zookeys.842.32970)
Supplement: XML Treatment for Papuamyr pandora [file zookeys.842.32970-treatment11.xml]

<!DOCTYPE tp:taxon-treatment
  PUBLIC "-//TaxonX//DTD Taxonomic Treatment Publishing DTD v0 20100105//EN" "tax-treatment-NSO.dtd">
<tp:taxon-treatment xmlns:tp="http://www.plazi.org/taxpub"><tp:treatment-meta><kwd-group><label>Taxon classification</label><kwd><named-content xmlns:xlink="http://www.w3.org/1999/xlink" content-type="kingdom">Animalia</named-content></kwd><kwd><named-content xmlns:xlink="http://www.w3.org/1999/xlink" content-type="order">Araneae</named-content></kwd><kwd><named-content xmlns:xlink="http://www.w3.org/1999/xlink" content-type="family">Salticidae</named-content></kwd></kwd-group><mixed-citation publication-type="journal"><person-group><name><surname>Maddison</surname><given-names>Wayne P.</given-names></name><name><surname>Szűts</surname><given-names>Tamás</given-names></name></person-group><article-title>Myrmarachnine jumping spiders of the new subtribe <tp:taxon-name><tp:taxon-name-part taxon-name-part-type="subtribe">Levieina</tp:taxon-name-part></tp:taxon-name> from Papua New Guinea (<tp:taxon-name><tp:taxon-name-part taxon-name-part-type="order">Araneae</tp:taxon-name-part></tp:taxon-name>, <tp:taxon-name><tp:taxon-name-part taxon-name-part-type="family">Salticidae</tp:taxon-name-part></tp:taxon-name>, <tp:taxon-name><tp:taxon-name-part taxon-name-part-type="tribe">Myrmarachnini</tp:taxon-name-part></tp:taxon-name>)</article-title><source>Zookeys</source><day>07</day><month>5</month><year>2019</year><volume>842</volume><fpage>85</fpage><lpage>112</lpage><pub-id pub-id-type="doi">10.3897/zookeys.842.32970</pub-id></mixed-citation></tp:treatment-meta><tp:nomenclature><tp:taxon-name>
              <tp:taxon-name-part taxon-name-part-type="genus" reg="Papuamyr">Papuamyr</tp:taxon-name-part>
              <tp:taxon-name-part taxon-name-part-type="species" reg="pandora">pandora</tp:taxon-name-part>
              <object-id xmlns:xlink="http://www.w3.org/1999/xlink" content-type="zoobank" xlink:type="simple">http://zoobank.org/46402467-D46D-464D-99F5-2D1229893DF0</object-id>
            </tp:taxon-name><tp:taxon-status xmlns:xlink="http://www.w3.org/1999/xlink" xlink:type="simple">sp. n.</tp:taxon-status><xref ref-type="fig" rid="F10">Figs 78–89</xref><xref ref-type="fig" rid="F11">, 90</xref></tp:nomenclature><tp:treatment-sec sec-type="type material" id="SECID0EGXBI"><title>Type material.</title><p>Holotype: male, specimen in <named-content xmlns:xlink="http://www.w3.org/1999/xlink" content-type="dwc:institutional_code" xlink:type="simple">RBINS</named-content>, with data PAPUA NEW GUINEA: Madang Province, Oromongu, <named-content xmlns:xlink="http://www.w3.org/1999/xlink" content-type="dwc:verbatimCoordinates" xlink:type="simple"><named-content content-type="geo-json" specific-use="{&#34;type&#34;:&#34;Point&#34;,&#34;coordinates&#34;:[142.530000,-5.730000]}" id="NCID0EUXBI" xlink:type="simple">5.73S, 142.53E</named-content></named-content>. 700 m a.s.l. 26 January 2014. Maurice Leponce leg. #P5097. Mixed lowland forest Mixed evergreen forest of foothills and mountains, beating. <italic>Paratypes</italic>: 3 males, 3 females, with same data (from collecting events: males: #P5088, #P5103, #P5110, females: #P5082, #P5071, #P5106).</p></tp:treatment-sec><tp:treatment-sec sec-type="etymology" id="SECID0E2XBI"><title>Etymology.</title><p>From the Greek “all giving” or “all gifted”, referring primarily to the gifts given us by the Levis, most memorably the 1254 species that Herb described, and the wonderfully abundant Thanksgiving celebration dinners that Lorna put on for their students each year. It is also the name of the dog Lorna had when Herb and Lorna were married.</p></tp:treatment-sec><tp:treatment-sec sec-type="diagnosis" id="SECID0EAYBI"><title>Diagnosis.</title><p>Distinct in having the thoracic hump higher than the ocular area in both sexes (Figs <xref ref-type="fig" rid="F10">84</xref>, <xref ref-type="fig" rid="F10">87</xref>, <xref ref-type="fig" rid="F10">89</xref>). Males can be recognized by the shape of the <abbrev xmlns:xlink="http://www.w3.org/1999/xlink" xlink:title="retrolateral tibial apophysis" id="ABBRID0ESYBI" xlink:type="simple">RTA</abbrev>, with dorsal branch shorter than in <italic><tp:taxon-name><tp:taxon-name-part taxon-name-part-type="genus" reg="Papuamyr">P.</tp:taxon-name-part><tp:taxon-name-part taxon-name-part-type="species" reg="omhifosga">omhifosga</tp:taxon-name-part></tp:taxon-name></italic> and twisted, and a very short ventral flange (Fig. <xref ref-type="fig" rid="F10">80</xref>). Females can be recognized by the lack of anterior pocket, the relatively large spermathecae (Fig. <xref ref-type="fig" rid="F10">81</xref>), and the long lateral extension of the sclerotized ducts near the posterior margin (Fig. <xref ref-type="fig" rid="F10">82</xref>).</p></tp:treatment-sec><tp:treatment-sec sec-type="description" id="SECID0ENZBI"><title>Description.</title><p><italic>Male</italic> (holotype). Carapace length 1.52; abdomen length 1.41. Carapace (Figs <xref ref-type="fig" rid="F10">83–85</xref>): Thoracic slope with a large hump which is higher than the flat ocular area (Fig. <xref ref-type="fig" rid="F10">84</xref>). Ocular quadrangle with rugose integument (Fig. <xref ref-type="fig" rid="F10">85</xref>), approximately as long as wide, occupying half of the carapace (0.75 long). Clypeus extremely narrow (Fig. <xref ref-type="fig" rid="F10">83</xref>). Chelicera (Figs <xref ref-type="fig" rid="F10">83</xref>, <xref ref-type="fig" rid="F10">84</xref>): Excavated medially, with an ectal spur on the paturon. Palp (Figs <xref ref-type="fig" rid="F10">78–80</xref>): cymbium with 3–4 macroseta on the apical part, bulb round, embolus looped twice around it, with a twist on the prolateral side of the bulb (black arrow Fig. <xref ref-type="fig" rid="F10">78</xref>) and a slight bend at the end. Ventral flange of <abbrev xmlns:xlink="http://www.w3.org/1999/xlink" xlink:title="retrolateral tibial apophysis" id="ABBRID0EV1BI" xlink:type="simple">RTA</abbrev> small, a slight hump; dorsal lobe well developed, with an elongated “S” shape. Legs: Leg I robust, each segment is at least twice as wide as other legs. Other legs slender. Abdomen: pear shaped, with a slight constriction at the anterior fourth/third. Colour (Figs <xref ref-type="fig" rid="F10">85–87</xref> in alcohol): Body dark brown with a transverse pale band in the middle of the carapace and abdomen. Coxa I, leg II, proximal half of coxa IV, patella III-IV, metatarsus III, and all tarsi pale yellow. Trochanter and femur I dark brown, patella and metatarsus I dark yellow with a dark ventral side. Leg III-IV black except the pale yellow segments mentioned earlier (Figs <xref ref-type="fig" rid="F10">85–87</xref>).</p><p><italic>Female</italic>: (paratype, from collecting event #P5013). Carapace length 1.41; abdomen length 1.54. Carapace (Figs <xref ref-type="fig" rid="F10">88</xref>, <xref ref-type="fig" rid="F10">89</xref>): As in male. Chelicera: unmodified. Legs similar to male except for the less robust first leg. Epigyne (Figs <xref ref-type="fig" rid="F10">81</xref>, <xref ref-type="fig" rid="F10">82</xref>): Spermathecae large, touching each other. Sclerotized ducts of spermathecal complex oriented laterally at back margin before proceeding anterior to the fertilization duct. Colour (Figs <xref ref-type="fig" rid="F10">88</xref>, <xref ref-type="fig" rid="F10">89</xref>): As in male.</p><fig id="F10" position="float" orientation="portrait"><label>Figures 78–89.</label><caption><p><italic><tp:taxon-name><tp:taxon-name-part taxon-name-part-type="genus" reg="Papuamyr">Papuamyr</tp:taxon-name-part><tp:taxon-name-part taxon-name-part-type="species" reg="pandora">pandora</tp:taxon-name-part></tp:taxon-name></italic> sp. n., holotype, except <bold>81, 82</bold> and <bold>88–89</bold> (paratype). <bold>78–80</bold> Left palp <bold>78</bold> prolateral view <bold>79</bold> ventral view <bold>80</bold> retrolateral view <bold>81</bold> female epigyne, ventral view <bold>82</bold> cleared vulva, dorsal view <bold>83</bold> male carapace, frontal view <bold>84</bold> oblique lateral-ventral view showing patural teeth (indicated by arrows) <bold>85</bold> male habitus, dorsal view <bold>86</bold> ventral view <bold>87</bold> lateral view <bold>88</bold> female habitus dorsal view <bold>89</bold> lateral view. Scale bars: 0.1 mm (on genitalia and <bold>83</bold>); 1.0 mm (otherwise).</p></caption><graphic xmlns:xlink="http://www.w3.org/1999/xlink" xlink:href="zookeys-842-085-g010.jpg" position="float" orientation="portrait" xlink:type="simple" id="oo_298980.jpg"/></fig><fig id="F11" position="float" orientation="portrait"><label>Figure 90.</label><caption><p>Distribution of levieines in Papua New Guinea.</p></caption><graphic xmlns:xlink="http://www.w3.org/1999/xlink" xlink:href="zookeys-842-085-g011.jpg" position="float" orientation="portrait" xlink:type="simple" id="oo_298981.jpg"/></fig></tp:treatment-sec></tp:taxon-treatment>
